# Supplementary material for: Transcriptomic changes in relation to early-life events in the gilthead sea bream (Sparus aurata)
Source: BMC Genomics. 2016 Jul 26;17:506. doi: 10.1186/s12864-016-2874-0 (PMC4962366; doi:10.1186/s12864-016-2874-0)
Supplement: Additional file 2: — Blastx matches of transcripts classified in cluster 1, 2 or 3. Blastx results of transcripts in cluster 1, 2, and 3 separately. (XLSX 145 kb) [file 12864_2016_2874_MOESM2_ESM.xlsx]

## Sheet: Cluster 1
Cluster 1	Sequence desc.	Hit ACC	E-Value
TR95052|c3_g1_i8	neurexin-3b- soluble	A1XQY3	7.56533e-159
TR89924|c0_g1_i4	myosin VI isoform	AAD52006	0.00
TR78977|c0_g1_i4	parathyroid hormone-related protein precursor	AAF79073	1.41155e-56
TR102370|c1_g1_i7	reverse transcriptase ribonuclease h methyltransferase	AAL35360	5.43408e-131
TR101441|c2_g1_i6	reverse transcriptase-like protein	AAN15747	101083
TR96646|c2_g1_i11	glucocorticoid receptor	AAS48459	0.00
TR84222|c1_g2_i3	hymotrypsin-like elastase family member 2A	CBN82000.1	6e-156
TR96078|c0_g2_i2	caspase-9	ABC70998	0.00
TR100061|c6_g1_i2	double-stranded rna-dependent protein kinase	ACJ23858	0.00
TR90660|c1_g4_i5	fructose-bisphosphate aldolase a	ACO09344	0.00
TR90175|c2_g1_i1	60s ribosomal protein l9	ACQ58167	2.32671e-92
TR92445|c4_g1_i2	serum paraoxonase arylesterase 2	ACQ58263	0.00
TR93697|c3_g1_i19	ctd small phosphatase-like protein	ACQ58315	2.86362e-54
TR81402|c0_g1_i6	c6orf130 homolog	ACQ58940	6.33973e-91
TR94338|c5_g2_i4	copper transporting atpase 1	ACX37119	0.00
TR89017|c0_g1_i11	cd3 gamma delta protein	ADK27328	1.58736e-38
TR97005|c0_g2_i9	heat shock protein	ADM73510	0.00
TR85203|c0_g1_i6	heparin cofactor ii	ADR78295	0.00
TR95879|c5_g1_i7	sorting nexin-9	ADX97078	0.00
TR95879|c5_g1_i9	sorting nexin-9	ADX97078	0.00
TR98730|c4_g1_i1	hypothetical protein	AEM37672	9.83934e-50
TR94201|c3_g2_i1	proteasome activator complex subunit 3	AFO64919	1.20837e-101
TR101716|c1_g1_i2	reverse transcriptase	AGO18322	0.00
TR93011|c1_g4_i5	reverse transcriptase	AGO18322	0.00
TR98980|c1_g1_i1	reverse transcriptase	AGO18322	0.00
TR98980|c1_g1_i3	reverse transcriptase	AGO18322	0.00
TR88447|c4_g1_i2	TRAF6	AHN13885	0.00
TR92702|c6_g2_i3	pol-like protein	BAC82605	0.00
TR94583|c5_g4_i9	electroneutral sodium bicarbonate partial	BAM73645	1.03689e-52
TR93888|c4_g1_i4	uncharacterized protein YDR476C	BAO39876	871578
TR90481|c6_g1_i14	solute carrier family 31 (copper transporters) 1	CAF34419	2.50338e-42
TR93474|c2_g2_i2	unnamed protein product	CAF88747	1.07697e-23
TR92110|c0_g1_i5	unnamed protein product	CAF95375	4.50316e-53
TR97419|c0_g1_i4	unnamed protein product	CAF96531	0.00
TR99828|c1_g1_i5	unnamed protein product	CAF97774	1.21448e-53
TR88762|c3_g3_i4	unnamed protein product	CAF98914	1.642e-52
TR89150|c0_g1_i6	unnamed protein product	CAG02926	4.03266e-48
TR100881|c6_g1_i5	unnamed protein product	CAG04112	5.47389e-101
TR90204|c2_g1_i1	unnamed protein product	CAG06884	2.11143e-15
TR97843|c1_g1_i9	unnamed protein product	CAG08432	4.8265e-42
TR86735|c4_g2_i18	unnamed protein product	CAG08667	0.00
TR91374|c0_g1_i2	unnamed protein product	CAG09445	1.77588e-90
TR95820|c0_g1_i4	unnamed protein product	CAG12717	1.23451e-59
TR94609|c2_g2_i10	unnamed protein product	CAG13229	0.00
TR89241|c6_g1_i3	period 3 circadian protein	CAQ68365	2.53295e-59
TR93313|c3_g2_i2	thioredoxin reductase 3	CBN80599	0.00
TR89290|c3_g1_i3	zinc finger protein zxdc	CBN80633	0.00
TR92300|c1_g1_i1	Uncharacterized protein	CBN80704	1.32131e-74
TR97017|c5_g1_i2	transcriptional enhancer factor tef-5	CBN80740	9.45285e-142
TR90139|c0_g2_i1	slowmo homolog 2	CBN80820	1.58443e-45
TR88792|c2_g2_i1	zinc finger protein 362	CBN80876	0.00
TR95835|c1_g2_i3	trp4-associated protein tap1a	CBN81021	0.00
TR89935|c3_g3_i7	taf4 rna polymerase tata box binding protein -associated 135kda	CBN81038	0.00
TR101697|c4_g1_i7	Netrin-4	CBN81051	0.00
TR86007|c0_g2_i1	ellis-van creveld syndrome protein	CBN81153	0.00
TR89871|c4_g3_i3	mkl myocardin-like protein 1	CBN81197	0.00
TR84818|c0_g1_i3	3-phosphoinositide-dependent protein kinase 1	CBN81295	1.77327e-97
TR99491|c3_g1_i9	rna exonuclease 4	CBN81343	2.71812e-174
TR85504|c2_g1_i10	glycylpeptide n-tetradecanoyltransferase 1	CBN81426	0.00
TR88777|c6_g2_i6	Uncharacterized protein	CBN81449	0.00
TR89110|c4_g1_i4	dynamin-binding protein	CBN81455	0.00
TR98736|c5_g1_i5	serine threonine-protein kinase tousled-like 2	CBN81458	8.8945e-131
TR99691|c1_g1_i8	histone acetyltransferase myst4	CBN81497	0.00
TR92673|c1_g1_i9	nuclear factor erythroid 2-related factor 1	CBN81707	0.00
TR97437|c5_g1_i1	gamma-tubulin complex component 2	CBN81731	0.00
TR97834|c3_g1_i7	protein fam171a2	CBN81735	3.52708e-70
TR99391|c3_g2_i10	gpi ethanolamine phosphate transferase 1	CBN81851	0.00
TR93073|c0_g2_i9	Rotatin	CBN81897	0.00
TR99749|c5_g6_i7	procollagen- -oxoglutarate 5-dioxygenase 2	CBN82013	9.07353e-124
TR96574|c5_g2_i1	progressive ankylosis protein	CBN82097	0.00
TR97465|c0_g2_i1	mus7 mms22 family protein	EFY99261	0.765763
TR86963|c2_g1_i2	hypothetical protein SINV_14041	EFZ17997	2.33263e-124
TR100731|c7_g2_i1	phosphatidylinositol-glycan biosynthesis class t protein	EHH65303	933649
TR89782|c0_g1_i5	electron transfer flavoprotein subunit beta	EKC18693	9.22073e-112
TR101325|c4_g1_i1	methyltransferase domain-containing protein	ELU45165	177799
TR96619|c0_g3_i1	hypothetical protein F775_03523	EMT31444	483611
TR87709|c5_g2_i9	sodium- and chloride-dependent gaba transporter partial	ETE62422	1.23696e-36
TR102595|c0_g2_i2	hypothetical protein PFICI_10566	ETS78504	303868
TR102431|c2_g1_i4	reverse transcriptase	NP_001025268	105886
TR101584|c2_g4_i13	coagulation factor viic precursor	NP_001027782	0.00
TR100034|c3_g1_i1	neurolin-b precursor	NP_001092127	6.01288e-18
TR94750|c3_g1_i3	ribonuclease h1	NP_001272841	2.04841e-46
TR98367|c2_g1_i15	hypothetical protein	WP_000712295	101001
TR102421|c3_g1_i8	phospho-2-dehydro-3-deoxyheptonate aldolase	WP_008347720	975928
TR82933|c1_g2_i1	hypothetical protein	WP_009251322	0.201286
TR97937|c2_g1_i1	hypothetical protein	WP_018183002	0.592707
TR95717|c1_g1_i9	hypothetical protein	WP_019633617	158778
TR96003|c2_g1_i2	transcriptional regulator updx-like protein	WP_022130341	334085
TR93070|c0_g2_i2	susc family -linked outer membrane protein	WP_022208068	870592
TR99014|c3_g1_i1	predicted protein	XP_001634942	328104
TR102441|c0_g1_i10	hypothetical protein POPTR_0004s06370g	XP_002305705	165601
TR101994|c3_g3_i7	btb poz domain protein	XP_003381021	0.00
TR93275|c1_g1_i7	calpain-10-like isoform x1	XP_003437996	0.00
TR91713|c3_g2_i3	calretinin-like	XP_003439492	8.08959e-128
TR95431|c0_g1_i9	nudc domain-containing protein 3-like	XP_003439532	0.00
TR96099|c5_g3_i1	eh domain-containing protein 3-like	XP_003440675	0.00
TR88927|c6_g3_i2	lim domain-binding protein 3-like isoformx2	XP_003441804	2.66325e-11
TR88630|c0_g1_i2	glucose-fructose oxidoreductase domain-containing protein 2-like	XP_003442387	0.00
TR87970|c1_g1_i4	b2 bradykinin receptor-like	XP_003442899	4.56412e-89
TR86181|c0_g1_i2	protein slowmo homolog 1-like	XP_003443784	1.90183e-101
TR85444|c1_g1_i1	u5 small nuclear ribonucleoprotein 40 kda	XP_003444093	0.00
TR96420|c2_g1_i7	probable g-protein coupled receptor 153	XP_003444916	0.00
TR101099|c0_g3_i5	alpha-galactosidase a-like	XP_003445318	0.00
TR93438|c4_g1_i6	serine arginine-rich splicing factor 5-like isoformx1	XP_003445504	2.59166e-21
TR101010|c1_g1_i10	clustered mitochondria protein homolog isoform x1	XP_003446952	0.00
TR94616|c1_g1_i2	ring finger protein 145-like isoform x1	XP_003447005	0.00
TR93681|c6_g1_i3	diacylglycerol kinase theta-like	XP_003447693	2.12427e-136
TR101533|c1_g2_i3	protein fam65c-like isoform x1	XP_003447742	0.00
TR85640|c2_g1_i2	uncharacterized protein C16orf45-like isoform X1	XP_003447946	5.54816e-99
TR85640|c2_g1_i3	uncharacterized protein C16orf45-like isoform X1	XP_003447946	1.88174e-86
TR99333|c4_g3_i1	ras-related protein rab-21-like	XP_003448133	5.57498e-129
TR99333|c4_g3_i6	ras-related protein rab-21-like	XP_003448133	1.03801e-127
TR94577|c3_g1_i1	inhibitor of nuclear factor kappa-b kinase subunit alpha-like isoform x1	XP_003448762	0.00
TR100793|c0_g2_i15	serine arginine-rich splicing factor 7-like isoform x1	XP_003449042	3.02547e-65
TR89393|c4_g1_i3	alpha-aspartyl dipeptidase-like	XP_003449543	9.38083e-96
TR93575|c3_g1_i8	heterogeneous nuclear ribonucleoprotein l-like isoform 1	XP_003449851	5.3597e-164
TR91083|c6_g1_i1	trans-l-3-hydroxyproline dehydratase-like isoform x1	XP_003449969	0.00
TR95906|c0_g1_i6	vacuolar protein sorting-associated protein 51 homolog isoform x1	XP_003450489	0.00
TR98029|c1_g2_i1	pilr alpha-associated neural isoform x1	XP_003450699	9.15726e-79
TR95876|c3_g1_i2	aldose reductase-like	XP_003450754	2.2616e-172
TR92221|c4_g1_i1	rho gtpase-activating protein 35-like isoform x1	XP_003450883	0.00
TR85102|c3_g2_i2	translation factor mitochondrial isoform x1	XP_003451828	0.00
TR91207|c2_g1_i3	nedd4-binding protein 2-like isoform x1	XP_003452227	0.00
TR87215|c4_g1_i4	low quality protein: selenoprotein n-like	XP_003453272	0.00															fragment	short=nrxn3-ctf	flags:	precursor	0	No	Blast	Hit
TR89196|c1_g1_i2	dis3-like exonuclease 2-like isoform x1	XP_003453395	0.00
TR90450|c5_g1_i4	gats-like protein 1-like isoform x1	XP_003453489	0.00
TR92211|c0_g1_i4	signal transducer and activator of transcription 5b-like isoformx1	XP_003454095	0.00
TR91996|c7_g1_i6	dual specificity protein phosphatase 7-like isoform x1	XP_003454598	0.00
TR102668|c3_g2_i15	ras and rab interactor 2-like	XP_003454667	0.00
TR100333|c3_g1_i6	n-lysine methyltransferase setd8-a-like isoform x1	XP_003455165	2.99635e-169
TR97149|c6_g1_i10	heterogeneous nuclear ribonucleoprotein a b-like isoform x1	XP_003455225	4.54565e-131
TR95227|c5_g2_i1	tubulin polyglutamylase ttll7	XP_003455421	2.61218e-104
TR102347|c2_g3_i1	transcription regulator protein bach2	XP_003456080	1.69406e-66
TR80954|c1_g3_i2	fibroblast growth factor 19-like	XP_003456607	5.73817e-83
TR98587|c6_g2_i19	intraflagellar transport protein 172 homolog	XP_003456747	0.00
TR92542|c3_g1_i5	dolichol-phosphate mannosyltransferase-like	XP_003457008	6.88805e-123
TR99140|c0_g2_i9	very long-chain acyl- synthetase-like	XP_003458240	0.00
TR86550|c11_g1_i4	vacuolar protein sorting-associated protein 35	XP_003459331	0.00
TR100697|c3_g1_i1	shc sh2 domain-binding protein 1 homolog b-like isoform x1	XP_003459333	0.00
TR89748|c2_g1_i1	t-complex protein 1 subunit gamma-like isoform 1	XP_003459703	0.00
TR89567|c1_g1_i4	low-density lipoprotein receptor-related protein 12-like	XP_003459712	0.00
TR99148|c7_g3_i6	ubiquitin carboxyl-terminal hydrolase 2-like isoform x1	XP_003459978	0.00
TR87172|c1_g5_i9	coiled-coil domain-containing protein 25-like	XP_003460328	5.26748e-38
TR92042|c5_g2_i1	beta-galactoside alpha- -sialyltransferase 2 isoform 1	XP_003961780	1.09481e-64
TR86402|c3_g2_i2	cub and lccl domain-containing protein 2-like	XP_003961857	0.00
TR92663|c3_g2_i5		XP_003961887	7.62927e-95
TR89616|c5_g4_i1	l-dopachrome tautomerase-like	XP_003961932	0.00
TR89602|c2_g3_i3	son of sevenless homolog 2-like	XP_003962411	0.00
TR99342|c6_g1_i4	serine threonine-protein phosphatase 2a regulatory subunit b subunit alpha-like	XP_003962449	0.00
TR91617|c3_g3_i2	disintegrin and metalloproteinase domain-containing protein 17-like	XP_003962742	6.57212e-85
TR92085|c2_g1_i5	solute carrier family 35 member e2-like	XP_003962998	0.00
TR100934|c1_g3_i3	cone cgmp-specific 3 -cyclic phosphodiesterase subunit alpha -like	XP_003964100	0.00
TR72962|c0_g1_i2	uncharacterized protein LOC101063277	XP_003964577	1.70803e-16
TR86385|c1_g1_i2	low quality protein: heparanase-like	XP_003965507	0.00
TR100848|c7_g3_i4	t-box transcription factor tbx3-like isoform 1	XP_003965558	0.00
TR95827|c3_g3_i3	sodium hydrogen exchanger 1-like	XP_003965701	0.00
TR97417|c4_g5_i3	ccr4-not transcription complex subunit 10-like	XP_003965772	0.00
TR90436|c4_g1_i1	trafficking kinesin-binding protein 1-like	XP_003966004	0.00
TR88277|c1_g1_i9	probable 8-oxo-dgtp diphosphatase nudt15-like	XP_003966532	7.75335e-77
TR102151|c5_g2_i1	uncharacterized protein KIAA0528-like	XP_003967210	0.00
TR94877|c0_g2_i1	anoctamin-5-like	XP_003967804	2.73658e-104
TR99295|c2_g2_i4	fast kinase domain-containing protein 3-like	XP_003968141	0.00
TR89279|c1_g2_i8	max-binding protein mnt-like	XP_003968522	2.87427e-137
TR87173|c0_g1_i6	short transient receptor potential channel 4-like	XP_003968682	0.00
TR98894|c0_g1_i4	upf0767 protein c1orf212 homolog	XP_003969019	2.89331e-28
TR99793|c2_g2_i5	adenylate cyclase type 2-like	XP_003969059	0.00
TR96613|c2_g2_i9	ga-binding protein subunit beta-2-like	XP_003969217	2.32178e-28
TR96907|c1_g2_i15	btb poz domain-containing protein 10-like	XP_003970016	0.00
TR91529|c2_g1_i2	endothelial cell-selective adhesion molecule-like	XP_003970786	2.2332e-169
TR92264|c1_g1_i10	tmc6-related protein 1	XP_003972119	0.00
TR86234|c1_g1_i3	low quality protein: nodal modulator 1	XP_003972537	0.00
TR90595|c10_g3_i5	poly	XP_003973236	0.00
TR86493|c0_g1_i2	scaffold attachment factor b1-like	XP_003974202	2.50895e-143
TR98932|c2_g2_i12	huntingtin-interacting protein 1-related	XP_003975000	0.00
TR92202|c3_g2_i8	phosphatidylinositol -bisphosphate 5-phosphatase a-like	XP_003975008	0.00
TR100591|c0_g1_i1	ankyrin-1-like	XP_003975012	8.7147e-59
TR100591|c0_g1_i2	ankyrin-1-like	XP_003975012	8.41699e-58
TR101770|c0_g1_i26	phospholipase ddhd2-like	XP_003975051	0.00
TR92930|c2_g1_i3	phosphatidylinositol 4-phosphate 5-kinase type-1 beta-like	XP_003975184	0.00
TR81778|c0_g1_i4	myosin regulatory light polypeptide 9-like	XP_003975492	2.59813e-101
TR98368|c4_g2_i1	kinesin-like protein kif1a-like	XP_003975631	0.00
TR98368|c4_g2_i4	kinesin-like protein kif1a-like	XP_003975631	0.00
TR98368|c4_g2_i6	kinesin-like protein kif1a-like	XP_003975631	0.00
TR98368|c4_g2_i9	kinesin-like protein kif1a-like	XP_003975631	0.00
TR99609|c0_g2_i12	signal-transducing adaptor protein 2-like	XP_003975669	1.96312e-130
TR95770|c1_g1_i4	semaphorin-4E-like	XP_003975685	0.00
TR90020|c0_g1_i1	serine threonine-protein phosphatase 2a regulatory subunit b subunit gamma-like	XP_003976026	0.00
TR101183|c1_g2_i5	von willebrand factor type egf and pentraxin domain-containing protein 1- partial	XP_003976891	2.57103e-45
TR92900|c9_g1_i11	dna repair protein rad51 homolog 1-like	XP_003977354	0.00
TR98105|c3_g4_i1	CD2-associated protein-like	XP_003977358	7.37482e-138
TR94755|c1_g6_i1	aspartyl asparaginyl beta-hydroxylase-like	XP_003978012	0.00
TR94876|c2_g1_i3	plakophilin-3-like	XP_003978705	0.00
TR100409|c1_g2_i1	uncharacterized protein LOC101173036	XP_004065664	0.000397309
TR97495|c6_g1_i9	nadh-ubiquinone oxidoreductase 75 kda mitochondrial-like	XP_004066663	0.00
TR94877|c0_g1_i6	anoctamin-5-like	XP_004067171	0.00
TR99821|c4_g1_i5	transmembrane protein c15orf27-like	XP_004067447	1.61224e-80
TR91938|c0_g1_i7	ankyrin repeat and btb poz domain-containing protein 1-like	XP_004070566	0.00
TR65862|c0_g1_i3	microtubule-associated proteins 1a 1b light chain 3c-like	XP_004073213	3.67642e-22
TR91872|c3_g2_i7	y+l amino acid transporter 2-like	XP_004074280	0.00
TR88322|c4_g1_i1	40s ribosomal protein s25-like	XP_004075900	1.46967e-39
TR98232|c5_g2_i4	merlin-like	XP_004076230	0.00
TR88450|c6_g1_i15	basal cell adhesion molecule-like	XP_004078327	0.00
TR93592|c0_g1_i13	x-ray repair cross-complementing protein 5	XP_004081756	0.00
TR85599|c4_g1_i1	mitochondrial carnitine acylcarnitine carrier protein cacl-like	XP_004082289	1.01652e-164
TR94145|c3_g1_i3	synaptotagmin-1-like	XP_004083249	1.45848e-87
TR88641|c4_g1_i3	uncharacterized protein LOC101164452	XP_004084454	56.6962
TR98849|c0_g1_i2	serine threonine-protein kinase 3 4-like	XP_004086244	0.00
TR101352|c1_g1_i1	dynamin-1-like isoform x2	XP_004538059	3.57478e-148
TR92748|c5_g1_i2	trichohyalin-like	XP_004538634	5.78734e-105
TR100981|c1_g1_i4	kinesin-like protein kif16b-like isoform x8	XP_004538702	0.00
TR100469|c5_g1_i4	microtubule-associated tumor suppressor 1 homolog isoform x3	XP_004538731	1.18054e-54
TR99352|c1_g3_i6	chromobox protein homolog 8-like	XP_004538852	2.21823e-151
TR93969|c1_g2_i4	max-interacting protein 1-like isoform x2	XP_004539199	4.11359e-63
TR99821|c4_g1_i1	transmembrane protein c15orf27-like	XP_004539629	9.88304e-81
TR96280|c4_g1_i1	sh2 domain-containing adapter protein f-like isoform x1	XP_004539683	0.00
TR93121|c2_g1_i6	polypeptide n-acetylgalactosaminyltransferase 16-like	XP_004540063	6.20032e-174
TR101344|c3_g1_i2	transcription factor sp8-like isoform x1	XP_004541572	0.00
TR91026|c9_g1_i2	synaptic vesicle membrane protein vat-1 homolog-like	XP_004543192	0.00
TR84411|c0_g1_i6	tfiih basal transcription factor complex helicase xpb subunit-like	XP_004543427	0.00
TR88258|c1_g1_i1	ubiquitin conjugation factor e4 a-like isoform x1	XP_004543816	0.00
TR89533|c2_g1_i5	f-box only protein 42-like isoform x1	XP_004544814	0.00
TR94589|c3_g5_i9	transmembrane protein 121-like isoform x1	XP_004545682	1.6167e-71
TR96457|c8_g1_i8	fibroblast growth factor 13-like isoform x3	XP_004545737	6.35785e-132
TR91938|c0_g1_i14	ankyrin repeat and btb poz domain-containing protein 1-like	XP_004546103	0.00
TR91135|c1_g1_i2	homeobox protein orthopedia b-like isoform x2	XP_004547136	5.58292e-154
TR93401|c7_g1_i2	sh2 domain-containing protein 5-like isoform x1	XP_004547528	0.00
TR82024|c0_g1_i4	transmembrane protein 60-like	XP_004548249	7.40736e-64
TR99656|c6_g2_i5	semaphorin-3aa-like isoform x1	XP_004548344	0.00
TR95509|c4_g10_i3	coiled-coil domain-containing protein 30-like isoform x2	XP_004548661	8.69571e-131
TR99164|c8_g1_i12	sh3 domain-containing protein 19-like isoform x2	XP_004549364	0.00
TR85483|c4_g1_i2	yorkie homolog isoform x2	XP_004550030	0.00
TR89709|c11_g2_i5	voltage-dependent calcium channel gamma-8 subunit-like isoform x1	XP_004550766	2.53095e-84
TR81825|c0_g1_i8	caspase-2-like isoform x4	XP_004550821	0.00
TR93005|c3_g1_i1	zyxin-like isoform x1	XP_004550824	3.16891e-171
TR88117|c8_g1_i3	sodium potassium-transporting atpase subunit alpha-3-like isoform x1	XP_004550929	0.00
TR88138|c5_g5_i9	matrin-3-like isoform x6	XP_004552082	2.17042e-124
TR100075|c5_g2_i3	uncharacterized protein LOC101469936 isoform X1	XP_004552399	0.00
TR93611|c2_g2_i9	chromodomain-helicase-dna-binding protein 2-like isoform x4	XP_004553270	0.00
TR90767|c2_g2_i5	proteoglycan 4-like isoform x2	XP_004553884	0.00
TR101365|c4_g4_i7	arginine-glutamic acid dipeptide repeats isoform x4	XP_004554274	0.00
TR93061|c2_g2_i1	ribose-5-phosphate isomerase-like isoform x1	XP_004554838	7.43017e-150
TR97992|c3_g1_i3	swi snf-related matrix-associated actin-dependent regulator of chromatin subfamily a-like protein 1-like	XP_004555505	7.51573e-165
TR88212|c2_g2_i1	proteasome activator complex subunit 4-like isoform x2	XP_004556068	0.00
TR88212|c2_g2_i12	proteasome activator complex subunit 4-like isoform x2	XP_004556068	0.00
TR95772|c5_g1_i4	upf0705 protein c11orf49 homolog isoform x1	XP_004556257	1.50268e-148
TR98690|c1_g1_i5	abhydrolase domain-containing protein 2-a-like	XP_004557979	0.00
TR88061|c9_g1_i11	cytohesin-3-like isoform x1	XP_004558371	0.00
TR86654|c0_g2_i6	phospholipid transfer isoform x1	XP_004558987	0.00
TR102110|c6_g1_i15	dedicator of cytokinesis protein 3-like isoform x5	XP_004559073	0.00
TR102110|c6_g1_i17	dedicator of cytokinesis protein 3-like isoform x5	XP_004559073	0.00
TR92886|c8_g3_i8	fibroblast growth factor receptor 2-like isoform x8	XP_004559744	0.00
TR82120|c0_g2_i4	tetraspanin-8-like	XP_004560952	1.6875e-36
TR101953|c3_g1_i6	gamma-aminobutyric acid type b receptor subunit 1-like isoform x2	XP_004560987	0.00
TR102598|c2_g1_i2	interphotoreceptor matrix proteoglycan 2-like	XP_004561185	0.00
TR89599|c9_g1_i4	protein fam43a-like	XP_004561521	0.00
TR88707|c5_g2_i3	g protein-activated inward rectifier potassium channel 2-like	XP_004561850	0.00
TR94702|c2_g1_i4	leucine-rich repeat-containing protein 7-like	XP_004562215	2.58644e-86
TR102142|c1_g1_i6	cilia and spindle-associated isoform x1	XP_004562260	2.30424e-97
TR102142|c1_g1_i7	cilia and spindle-associated isoform x1	XP_004562260	7.05613e-99
TR98973|c1_g1_i4	uncharacterized protein LOC101487585	XP_004562320	0.158347
TR84641|c0_g1_i1	tripartite motif-containing protein 2-like	XP_004562875	4.5237e-117
TR87883|c0_g2_i7	oxysterol-binding protein 6-like isoform x3	XP_004562927	0.00
TR91547|c5_g1_i2	casein kinase i isoform epsilon-like	XP_004563122	1.83675e-39
TR93819|c1_g1_i3	glypican-3-like isoform x1	XP_004563262	0.00
TR97634|c2_g2_i12	multiple pdz domain isoform x2	XP_004564283	0.00
TR93822|c3_g1_i7	potassium channel subfamily k member 9-like	XP_004564430	0.00
TR100030|c6_g1_i7	integrator complex subunit 3-like isoform x2	XP_004564468	0.00
TR92386|c5_g1_i3	zinc finger protein 236-like	XP_004564492	6.20882e-62
TR97639|c1_g2_i1	endothelin-converting enzyme 2-like	XP_004565045	2.30939e-95
TR97639|c1_g2_i25	endothelin-converting enzyme 2-like	XP_004565045	0.00
TR90620|c13_g1_i4	ubiquitin-like-conjugating enzyme atg10-like isoform x1	XP_004565157	1.31914e-79
TR93898|c4_g1_i4	e3 ubiquitin-protein ligase trim23-like	XP_004566941	0.00
TR89344|c6_g1_i4	enolase-phosphatase e1-like	XP_004566959	6.56442e-132
TR91979|c1_g1_i6	rhomboid-related protein 3-like isoform x1	XP_004567866	0.00
TR92255|c5_g1_i2	nuclear pore complex protein nup205-like isoform x1	XP_004568302	0.00
TR99608|c1_g1_i5	fumarylacetoacetase-like	XP_004568745	0.00
TR98076|c0_g3_i5	a-kinase anchor protein 8-like	XP_004569155	4.75177e-57
TR97329|c4_g1_i3	ras association domain-containing protein 10-like	XP_004569432	0.00
TR102842|c3_g1_i5	transmembrane protein 71-like	XP_004569551	5.65152e-64
TR99350|c4_g1_i1	echinoderm microtubule-associated 1-like isoform x2	XP_004569648	0.00
TR99419|c0_g1_i2	zinc finger ccch domain-containing protein 4-like isoform x3	XP_004569684	1.89311e-80
TR95131|c2_g1_i5	claudin-7-A-like	XP_004571071	4.42203e-107
TR95754|c2_g2_i4	mitofusin-1-like isoform x2	XP_004572442	0.00
TR95378|c2_g1_i3	and ph domain-containing protein 6-like	XP_004573795	0.00
TR93818|c0_g1_i5	nuclease harbi1-like	XP_004575431	0.00
TR93818|c0_g1_i9	nuclease harbi1-like	XP_004575431	5.09408e-66
TR95031|c0_g3_i8	eukaryotic initiation factor 4a-ii-like isoform x3	XP_004576025	1.23173e-103
TR91413|c5_g3_i2	ras-related protein rab-1b isoform x3	XP_004770021	1.11211e-38
TR91547|c6_g2_i12	rho-associated protein kinase 1 isoform x3	XP_005009448	0.00
TR99447|c1_g4_i24	zinc finger bed domain-containing protein 4-like	XP_005171509	0.00
TR101067|c3_g2_i1	a-kinase anchor protein 13-like isoform x1	XP_005447749	0.00
TR100522|c3_g2_i12	pleckstrin homology domain-containing family a member 4-like isoform x6	XP_005448356	0.00
TR98924|c3_g1_i10	inactive dipeptidyl peptidase 10-like isoform x2	XP_005448507	3.93164e-136
TR91950|c0_g1_i10	ferm domain-containing protein 4b isoform x3	XP_005448631	0.00
TR95478|c2_g1_i12	6-phosphofructo-2-kinase fructose- -bisphosphatase 2-like isoform x2	XP_005448666	0.00
TR99217|c1_g2_i1	homeodomain-interacting protein kinase 3-like isoform x1	XP_005449421	2.57335e-37
TR101418|c2_g2_i9	nad kinase mitochondrial-like isoform x3	XP_005449488	1.24595e-127
TR93484|c7_g1_i5	vascular endothelial growth factor a-a-like isoform x3	XP_005449667	6.75258e-60
TR102447|c0_g1_i4	zinc finger fyve domain-containing protein 1-like isoform x2	XP_005449749	0.00
TR100103|c0_g1_i9	uncharacterized protein KIAA1737-like isoform X1	XP_005449781	5.05059e-93
TR100630|c6_g2_i3	cytosolic carboxypeptidase-like protein 5-like isoform x1	XP_005449844	0.00
TR101889|c3_g1_i3	cytosolic carboxypeptidase-like protein 5-like isoform x2	XP_005449845	1.41362e-14
TR86532|c3_g1_i3	dna annealing helicase and endonuclease zranb3-like isoform x4	XP_005450037	0.00
TR90348|c2_g3_i7	low quality protein: dynein heavy chain axonemal-like	XP_005450613	0.00
TR89556|c1_g1_i8	atpase family aaa domain-containing protein 2 isoform x3	XP_005450700	0.00
TR93729|c0_g2_i2	phosphatase and actin regulator 4a-like isoform x3	XP_005450769	8.61411e-139
TR96808|c1_g2_i4	leucine-rich repeat flightless-interacting protein 2-like isoform x6	XP_005451159	1.84737e-106
TR99280|c1_g1_i10	iporin-like isoform x5	XP_005451579	0.00
TR98486|c0_g3_i5	cadherin egf lag seven-pass g-type receptor 1-like isoform x7	XP_005451822	0.00
TR101557|c6_g1_i4	sh3-domain grb2-like interacting protein 1 isoform x3	XP_005451888	1.50515e-84
TR98007|c1_g1_i7	glycerol-3-phosphate mitochondrial isoform x2	XP_005452335	0.00
TR102660|c0_g1_i7	striated muscle preferentially expressed protein kinase-like	XP_005452438	1.00877e-148
TR99196|c3_g1_i3	peroxisomal biogenesis factor 3-like isoform x3	XP_005452458	2.11561e-147
TR101586|c1_g2_i13	at-rich interactive domain-containing protein 1b-like isoform x2	XP_005452526	0.00
TR84343|c4_g1_i2	tumor necrosis factor alpha-induced protein 2-like	XP_005452588	0.00
TR101825|c0_g3_i14	cyclin-I-like	XP_005452620	8.62723e-41
TR101825|c0_g3_i15	cyclin-I-like	XP_005452620	2.57155e-40
TR101825|c0_g3_i28	cyclin-I-like	XP_005452620	2.54794e-40
TR93015|c3_g2_i4	peroxisome proliferator-activated receptor gamma coactivator 1-beta-like	XP_005453263	3.56909e-54
TR101162|c0_g1_i3	proton-coupled amino acid transporter 1-like isoform x1	XP_005453272	0.00
TR101162|c0_g1_i5	proton-coupled amino acid transporter 1-like isoform x1	XP_005453272	0.00
TR95242|c3_g1_i9	katnb1-like protein 1-like	XP_005453352	1.7939e-141
TR88858|c5_g2_i9	cgmp-dependent 3 -cyclic phosphodiesterase-like isoform x2	XP_005454407	0.00
TR96137|c1_g1_i8	ubiquitin carboxyl-terminal hydrolase 36 isoform x3	XP_005454987	1.5727e-142
TR93789|c0_g1_i5	cell adhesion molecule 2-like isoform x2	XP_005455101	3.73031e-36
TR101212|c1_g1_i4	microtubule-associated tumor suppressor candidate 2-like isoform x2	XP_005455108	0.00
TR85983|c0_g3_i2	type ii inositol -trisphosphate 5-phosphatase	XP_005455337	0.00
TR100050|c2_g1_i11	proline-rich nuclear receptor coactivator 2-like	XP_005455372	1.75677e-61
TR98339|c0_g1_i2	cochlin-like isoform x2	XP_005456004	0.00
TR93311|c0_g1_i3	transcriptional activator protein pur-alpha-like	XP_005456378	5.18794e-170
TR95763|c2_g1_i8	phospholipase d3-like isoform x1	XP_005456396	0.00
TR87987|c0_g1_i5	iduronate 2-sulfatase-like	XP_005456410	0.00
TR96985|c4_g2_i20	transcription factor hivep3-like isoform x1	XP_005456759	0.00
TR102399|c1_g1_i4	vacuolar protein sorting-associated protein 13b isoform x4	XP_005456823	0.00
TR91207|c2_g1_i4	nedd4-binding protein 2-like isoform x2	XP_005456933	0.00
TR97727|c5_g1_i3	dedicator of cytokinesis protein 7-like isoform x13	XP_005457161	0.00
TR94972|c6_g1_i3	dual specificity protein kinase clk2-like isoform x1	XP_005457254	1.43858e-125
TR98222|c5_g2_i2	protein szt2-like isoform x6	XP_005457348	0.00
TR97220|c7_g2_i4	serine threonine-protein kinase brsk2-like isoform x7	XP_005457448	0.00
TR96794|c1_g1_i1	unconventional myosin-xvi	XP_005457921	3.10054e-12
TR100300|c4_g2_i4	pappalysin-2	XP_005458028	0.00
TR102574|c6_g1_i3	transmembrane protein 182-like	XP_005458072	7.8341e-63
TR101433|c3_g1_i1	vacuolar protein sorting-associated protein 37d-like	XP_005458316	2.16088e-110
TR101112|c3_g1_i18	mical-like protein 1-like isoform x1	XP_005458617	1.70763e-112
TR102182|c2_g1_i4	5-hydroxytryptamine receptor 2c-like isoform x3	XP_005458664	1.29655e-83
TR101751|c2_g2_i4	protein son-like isoform x2	XP_005459284	0.00
TR96150|c5_g3_i7	sh2b adapter protein 2-like isoform x2	XP_005459432	0.00
TR97169|c5_g1_i13	zinc finger protein aebp2-like	XP_005460428	0.00
TR98009|c2_g4_i4	6-phosphofructo-2-kinase fructose- -bisphosphatase 3-like isoform x2	XP_005460463	2.02283e-65
TR100324|c7_g2_i1	voltage-dependent t-type calcium channel subunit alpha-1h isoform x1	XP_005460805	0.00
TR93047|c2_g4_i4	beta- -galactosyl-o-glycosyl-glycoprotein beta- -n-acetylglucosaminyltransferase 7-like isoform x2	XP_005460863	5.15058e-156
TR99946|c0_g1_i1	zinc finger protein xfin-like	XP_005461215	0.00
TR87542|c4_g2_i5	microtubule-associated tumor suppressor 1 homolog isoform x1	XP_005461305	0.00
TR90546|c4_g1_i3	inhibin beta a chain-like isoform x1	XP_005461911	0.00
TR99864|c4_g3_i6	chondrolectin-like isoform x3	XP_005461936	4.28895e-109
TR94689|c1_g1_i6	cullin-9 isoform x2	XP_005462284	0.00
TR92215|c3_g1_i8	iq domain-containing protein e-like	XP_005462700	0.00
TR102281|c4_g1_i4	protein vprbp-like isoform x1	XP_005463025	0.00
TR102731|c3_g2_i4	zinc finger mynd domain-containing protein 11-like isoform x1	XP_005463077	0.00
TR98518|c2_g1_i11	absent in melanoma 1	XP_005463280	0.00
TR90988|c4_g2_i4	bone morphogenetic protein receptor type-2-like isoform x1	XP_005463427	2.51697e-160
TR97986|c0_g1_i3	beta- -galactosyltransferase 1-like	XP_005464336	3.63552e-148
TR97986|c0_g1_i4	beta- -galactosyltransferase 1-like	XP_005464336	3.30523e-148
TR87795|c4_g1_i2	apoptosis-stimulating of p53 protein 2-like	XP_005464835	0.00
TR100938|c5_g2_i5	ras and rab interactor 2-like	XP_005465085	0.00
TR99818|c2_g1_i7	zinc finger bed domain-containing protein 1-like	XP_005465088	1.6033e-61
TR102682|c0_g1_i1	polyhomeotic-like protein 3-like isoform x2	XP_005465102	0.00
TR96880|c2_g3_i11	rap1 gtpase-gdp dissociation stimulator 1-like isoform x1	XP_005465339	0.00
TR96880|c2_g3_i7	rap1 gtpase-gdp dissociation stimulator 1-like isoform x2	XP_005465340	0.00
TR101205|c8_g2_i1	tubulin-specific chaperone cofactor e-like isoform x3	XP_005465799	0.00
TR89342|c3_g5_i4	mitogen-activated protein kinase-binding protein 1-like isoform x1	XP_005465883	0.00
TR98019|c0_g1_i9	prominin-1-a-like isoform x3	XP_005467299	0.00
TR93780|c3_g1_i5	39s ribosomal protein mitochondrial-like isoform x2	XP_005467739	2.10448e-65
TR93743|c1_g3_i6	cdc42 effector protein 1-like isoform x1	XP_005468466	2.5304e-70
TR98964|c0_g1_i1	hmg domain-containing protein 4-like isoform x3	XP_005468540	0.00
TR98704|c1_g1_i1	uncharacterized protein LOC102078207 isoform X1	XP_005468585	1.63254e-84
TR95757|c5_g2_i5	mkl myocardin-like protein 2-like isoform x1	XP_005468836	0.00
TR94762|c10_g1_i7	histone acetyltransferase kat2a isoform x1	XP_005468907	0.00
TR95678|c2_g2_i2	bai1-associated protein 3	XP_005469021	0.00
TR99436|c3_g1_i8	caskin-2-like isoform x3	XP_005469199	0.00
TR88768|c0_g1_i11	guanine nucleotide-binding 3-like	XP_005469388	0.00
TR88768|c0_g1_i18	guanine nucleotide-binding 3-like	XP_005469388	0.00
TR99140|c0_g6_i12	protein mdm4-like isoform x3	XP_005469402	0.00
TR89361|c0_g1_i1	tubulin monoglycylase ttll3-like isoform x5	XP_005469537	0.00
TR86954|c1_g2_i1	zinc finger protein 37-like	XP_005470083	0.00
TR98336|c2_g1_i5	testis-expressed sequence 2 isoform x2	XP_005470103	0.00
TR96111|c0_g1_i1	vps10 domain-containing receptor 3	XP_005470218	0.00
TR99865|c4_g1_i2	alpha-mannosidase 2-like	XP_005470646	2.01051e-98
TR93345|c8_g1_i1	and ph domain-containing protein 4-like isoform x1	XP_005471163	0.00
TR99331|c7_g1_i1	pro-neuregulin- membrane-bound isoform-like	XP_005471308	0.00
TR99331|c7_g1_i4	pro-neuregulin- membrane-bound isoform-like	XP_005471308	0.00
TR93083|c2_g1_i18	g-protein coupled receptor 64-like	XP_005472347	1.12268e-164
TR92035|c1_g1_i15	histone-lysine n-methyltransferase ash1l-like isoform x3	XP_005472700	0.00
TR97939|c4_g3_i1	transient receptor potential cation channel subfamily m member 6-like isoform x3	XP_005473208	0.00
TR98063|c4_g1_i7	ubiquitin carboxyl-terminal hydrolase 30-like isoform x1	XP_005473388	0.00
TR89234|c3_g1_i2	attractin-like protein 1-like isoform x3	XP_005473778	0.00
TR91408|c2_g1_i4	glioma tumor suppressor candidate region gene 1 isoform x5	XP_005474866	5.46397e-174
TR95149|c5_g2_i2	abl interactor 2-like isoform x3	XP_005475346	1.26143e-114
TR89693|c1_g2_i1	cohesin subunit sa-2-like isoform x2	XP_005475488	0.00
TR101219|c1_g1_i6	vezatin-like	XP_005475943	0.00
TR91378|c2_g2_i10	receptor-type tyrosine-protein phosphatase delta-like isoform x8	XP_005476193	0.00
TR101767|c4_g1_i6	histone-lysine n-methyltransferase 2c	XP_005476390	2.56391e-28
TR94444|c4_g1_i5	uncharacterized protein KIAA0146-like isoform X2	XP_005476468	0.00
TR93608|c5_g1_i3	protein apcdd1-like isoform x1	XP_005476714	0.00
TR98544|c5_g2_i1	junctophilin-2-like isoform x2	XP_005477965	0.00
TR96233|c3_g2_i24	trichohyalin-like isoform x4	XP_005478310	0.00
TR94598|c5_g1_i2	protein wwc3-like isoform x1	XP_005478864	0.00
TR90938|c8_g1_i11	PEX5-related protein-like	XP_005479260	0.00
TR94459|c1_g1_i5	obscurin-like	XP_005479304	0.00
TR96711|c3_g3_i1	histone-lysine n- h3 lysine-36 and h4 lysine-20 specific-like isoform x2	XP_005719856	0.00
TR98125|c1_g3_i2	voltage-dependent anion-selective channel protein 2-like isoform x1	XP_005720076	7.37839e-167
TR90594|c6_g1_i3	tetratricopeptide repeat protein 12-like	XP_005720901	1.90111e-170
TR87188|c0_g3_i1	wd repeat-containing protein 49-like	XP_005720978	0.00
TR77133|c0_g1_i2	interferon-induced very large gtpase 1- partial	XP_005721004	0.00
TR89592|c4_g1_i2	arf-gap domain and fg repeat-containing protein 1-like isoform x2	XP_005721034	0.00
TR89181|c9_g2_i1	fibroblast growth factor 12-like isoform x4	XP_005721338	7.2415e-24
TR101671|c2_g3_i5	dystrobrevin alpha-like isoform x5	XP_005721502	1.0397e-08
TR92153|c3_g3_i3	c-jun-amino-terminal kinase-interacting protein 4-like isoform x1	XP_005721951	0.00
TR93305|c2_g3_i4	bifunctional methylenetetrahydrofolate dehydrogenase mitochondrial-like	XP_005722182	0.00
TR97195|c0_g1_i2	deoxyguanosine mitochondrial-like	XP_005722195	2.43337e-101
TR101093|c2_g1_i1	dynein heavy chain axonemal-like	XP_005722222	0.00
TR97550|c0_g1_i4	low quality protein: leucine-zipper-like transcriptional regulator 1-like	XP_005722283	7.83347e-113
TR95135|c4_g1_i2	transcription factor 4-like isoform x3	XP_005725571	1.77935e-131
TR92787|c0_g1_i15	transcription elongation regulator 1-like isoform x1	XP_005727926	0.00
TR91956|c3_g3_i4	peroxisome biogenesis factor 1-like	XP_005728353	0.00
TR91057|c5_g3_i4	gpi-anchor transamidase-like isoform x3	XP_005729065	1.17129e-169
TR95228|c3_g1_i2	receptor-type tyrosine-protein phosphatase delta-like isoform x11	XP_005730352	5.47621e-09
TR88834|c0_g1_i3	leucine-rich repeat serine threonine-protein kinase 2-like isoform x1	XP_005731601	0.00
TR101166|c4_g1_i1	amidophosphoribosyltransferase-like isoform x2	XP_005732332	0.00
TR99152|c2_g1_i10	inaD-like protein-like	XP_005732471	5.0322e-151
TR89082|c2_g1_i12	kazrin-like isoform x3	XP_005733042	4.87961e-167
TR90792|c6_g1_i4	ataxin-7-like protein 2- partial	XP_005733111	4.10431e-150
TR89262|c3_g1_i8	unhealthy ribosome biogenesis protein 2 homolog isoform x1	XP_005733338	0.00
TR84644|c1_g1_i10	consortin-like isoform x2	XP_005733359	2.33707e-91
TR96918|c0_g1_i6	metaxin-2-like isoform x1	XP_005733731	1.06184e-159
TR93216|c2_g1_i2	pin2 terf1-interacting telomerase inhibitor 1-like	XP_005734386	1.18667e-87
TR85783|c0_g2_i10	serine threonine-protein kinase 36-like	XP_005735572	0.00
TR92130|c4_g1_i9	unconventional myosin-ic-like	XP_005735651	0.00
TR88736|c9_g1_i5	axin-2-like	XP_005737432	0.00
TR86480|c2_g1_i3	tissue factor-like	XP_005737593	4.46774e-91
TR89397|c1_g4_i4	eukaryotic translation initiation factor 4 gamma 1-like isoform x3	XP_005738394	0.00
TR94635|c1_g4_i3	dentin sialophospho	XP_005741249	1.63734e-87
TR87583|c7_g1_i5	protein spire homolog 1-like isoform x7	XP_005741315	7.52211e-97
TR92781|c2_g1_i1	zinc finger ccch domain-containing protein 15-like	XP_005741578	7.94483e-37
TR101713|c5_g1_i5	ww domain-containing adapter protein with coiled-coil-like isoform x4	XP_005742022	1.71646e-27
TR86940|c3_g1_i3	serum response factor-like isoform x1	XP_005742457	0.00
TR94973|c4_g4_i13	dynein intermediate chain ciliary-like isoform x1	XP_005744758	0.00
TR100900|c5_g7_i1	uncharacterized protein LOC102214536	XP_005745003	0.00121885
TR101949|c1_g1_i7	zinc finger protein 572-like	XP_005745413	0.00
TR97830|c1_g1_i2	neurotactin-like	XP_005747661	4.60755e-120
TR97913|c2_g2_i3	alanine--trna mitochondrial-like isoform x1	XP_005748666	0.00
TR88383|c3_g1_i6	peregrin-like isoform x1	XP_005749133	0.00
TR92512|c4_g1_i5	nuclear receptor subfamily 2 group c member 2-like isoform x1	XP_005749159	0.00
TR102435|c3_g3_i2	atp-binding cassette sub-family c member 9-like isoform x5	XP_005750923	0.00
TR87542|c4_g2_i10	microtubule-associated tumor suppressor 1 homolog a-like	XP_005753221	0.00
TR97433|c1_g2_i8	rna-binding protein 20-like isoform x3	XP_005753491	1.39357e-44
TR96793|c1_g1_i2	coiled-coil domain-containing protein 3-like	XP_005754043	1.26254e-153
TR90426|c7_g1_i4	protein fam132b-like	XP_005754299	0.0103936
TR101583|c1_g1_i11	uncharacterized protein LOC102204278	XP_005754318	9.86472e-107
TR102630|c1_g1_i1	e3 ubiquitin-protein ligase ubr2-like isoform x1	XP_005754851	0.00
TR84577|c1_g1_i1	protein quaking-like	XP_005755342	2.20653e-80
TR91103|c0_g1_i1	triosephosphate isomerase-like	XP_005755533	2.72366e-51
TR87958|c5_g5_i4	amyloid-like protein 2-like isoform x1	XP_005798479	1.31325e-137
TR88666|c1_g2_i3	adaptin ear-binding coat-associated protein 1-like	XP_005798842	2.72522e-120
TR92802|c8_g1_i11	ral gtpase-activating protein subunit alpha-2-like	XP_005799245	0.00
TR92141|c4_g1_i1	sodium potassium calcium exchanger 2-like	XP_005799668	1.70908e-138
TR93457|c5_g1_i5	neurexin-2-like	XP_005800087	0.00
TR85822|c1_g2_i8	solute carrier family facilitated glucose transporter member 12-like	XP_005800347	0.00
TR85587|c1_g2_i1	ap-3 complex subunit mu-2-like	XP_005802197	0.00
TR93705|c2_g1_i2	cysteine protease atg4d-like	XP_005802888	3.16578e-109
TR100575|c1_g1_i2	morc family cw-type zinc finger protein 2a-like	XP_005804067	0.00
TR84938|c2_g1_i5	adiponectin receptor protein 1-like	XP_005804314	0.00
TR98179|c3_g2_i7	protein-s-isoprenylcysteine o-methyltransferase-like	XP_005804900	8.63524e-170
TR91727|c2_g3_i1	calcium calmodulin-dependent protein kinase type ii delta 2 chain-like isoform x4	XP_005805080	1.43613e-74
TR89723|c2_g2_i2	dynactin subunit 5-like	XP_005806127	5.23935e-99
TR99823|c5_g2_i2	dna topoisomerase 3-beta-1-like	XP_005807446	0.00
TR85080|c0_g1_i2	zinc finger protein 3-like	XP_005809302	2.8996e-158
TR89234|c3_g3_i1	attractin-like	XP_005810299	8.24461e-102
TR98813|c1_g2_i1	carbonic anhydrase 14-like	XP_005810348	3.4574e-92
TR98813|c1_g2_i11	carbonic anhydrase 14-like	XP_005810348	3.35567e-91
TR98813|c1_g2_i8	carbonic anhydrase 14-like	XP_005810348	3.4206e-92
TR94477|c8_g1_i7	sodium-dependent phosphate transporter 1-b-like	XP_005812056	0.00
TR94672|c0_g1_i5	ras-associating and dilute domain-containing isoform x2	XP_005813952	0.00
TR101673|c4_g1_i6	m-phase-specific plk1-interacting	XP_005814124	3.10977e-18
TR87700|c1_g1_i8	proton myo-inositol cotransporter-like	XP_005814620	6.80431e-68
TR87448|c1_g1_i7	nuclear receptor coactivator 5-like	XP_005815928	8.26911e-18
TR91217|c0_g1_i11	tubulin monoglycylase ttll3-like	XP_005816331	4.1487e-173
TR102200|c7_g2_i1	sodium channel protein type 8 subunit alpha-like isoform x5	XP_005914894	6.23228e-138
TR91666|c1_g1_i10	zinc finger cchc domain-containing protein 8-like isoform x3	XP_005916327	0.00
TR96063|c6_g1_i7	kinesin-like protein kif26a-like isoform x1	XP_005916792	0.00
TR96759|c4_g2_i10	uncharacterized protein C14orf166B homolog isoform X1	XP_005916902	0.00
TR99710|c0_g1_i5	extended synaptotagmin-2-a-like isoform x4	XP_005918050	6.41608e-30
TR101347|c6_g2_i1	arylsulfatase i-like isoform x4	XP_005918094	0.00
TR97955|c1_g1_i5	vigilin-like isoform x3	XP_005919842	0.00
TR101922|c0_g3_i1	gamma-tubulin complex component 3 homolog isoform x1	XP_005920142	0.00
TR88045|c5_g1_i5	yeats domain-containing protein 2-like isoform x3	XP_005920488	0.00
TR89163|c2_g4_i5	pre-mrna-splicing regulator wtap-like isoform x2	XP_005921696	1.95192e-33
TR98618|c2_g3_i5	aftiphilin-like isoform x1	XP_005922488	1.31489e-16
TR89056|c0_g3_i8	transmembrane protein 2-like	XP_005922700	0.00
TR91007|c3_g4_i8	zinc finger protein 91-like	XP_005923676	0.00
TR102310|c2_g2_i2	uncharacterized protein LOC102295352	XP_005923737	6.24908e-65
TR96438|c0_g3_i12	zinc finger fyve domain-containing protein 9-like isoform x4	XP_005924633	0.00
TR100524|c1_g1_i7	uncharacterized protein LOC102309826 isoform X1	XP_005925910	1.59107e-96
TR99046|c3_g1_i13	spartin-like isoform x1	XP_005926521	2.30772e-159
TR92594|c7_g1_i8	rims-binding protein 2-like isoform x4	XP_005927009	2.7924e-84
TR99631|c8_g1_i10	probable e3 ubiquitin-protein ligase herc4-like isoform x2	XP_005927152	2.88621e-162
TR90908|c1_g1_i14	kin of irre-like protein 3-like isoform x3	XP_005927363	0.00
TR97863|c2_g1_i3	protein noxp20-like	XP_005928403	1.2131e-42
TR96075|c6_g2_i5	maguk p55 subfamily member 6-like isoform x2	XP_005928652	0.00
TR92032|c1_g6_i7	lysyl oxidase homolog 3-like	XP_005929750	2.29311e-128
TR92032|c1_g6_i8	lysyl oxidase homolog 3-like	XP_005929750	1.27207e-125
TR97202|c2_g1_i2	collagen alpha-1 chain-like isoform x3	XP_005929919	0.00
TR99765|c2_g2_i8	protein angel homolog 2-like isoform x1	XP_005929981	0.00
TR95466|c5_g2_i3	matrix-remodeling-associated protein 8-like	XP_005930779	0.00
TR91697|c1_g1_i9	caytaxin-like isoform x1	XP_005930986	4.46385e-145
TR79376|c0_g1_i2	acyl-coenzyme a thioesterase 1-like isoform x1	XP_005931572	1.11069e-72
TR94634|c5_g3_i2	high affinity immunoglobulin epsilon receptor subunit gamma-like isoform x1	XP_005931668	1.41459e-15
TR99223|c3_g2_i8	calpain-5-like	XP_005932705	0.00
TR94285|c0_g1_i1	protein very kind-like isoform x1	XP_005933646	0.00
TR99637|c6_g2_i6	engulfment and cell motility protein 3-like isoform x1	XP_005935840	0.00
TR95732|c1_g1_i5	double-stranded rna-specific adenosine deaminase-like isoform x1	XP_005936160	0.00
TR95925|c1_g2_i15	unconventional myosin-xviiia-like isoform x1	XP_005937212	0.00
TR94606|c0_g1_i13	vacuolar protein sorting-associated protein 33b-like isoform x1	XP_005937985	0.00
TR99933|c2_g1_i3	septin-2-like isoform x2	XP_005939444	0.00
TR99128|c1_g1_i7	uncharacterized protein C18orf8-like	XP_005940438	0.00
TR90042|c2_g1_i2	g-protein coupled receptor 12-like isoform x1	XP_005941998	0.00
TR102485|c1_g1_i14	ubiquitin-conjugating enzyme e2 variant 3-like	XP_005942928	0.00
TR88235|c5_g2_i4	myocyte-specific enhancer factor 2d homolog isoform x5	XP_005944415	7.24034e-143
TR93421|c1_g1_i8	inosine-uridine preferring nucleoside hydrolase-like isoform x2	XP_005945141	0.000847609
TR98426|c5_g2_i12	exportin-6-like	XP_005945287	0.00
TR100099|c2_g1_i8	bcl-2 adenovirus e1b 19 kda-interacting protein 2-like isoform x4	XP_005946169	1.76993e-118
TR90667|c1_g1_i1	aryl hydrocarbon receptor nuclear translocator-like isoform x5	XP_005946713	0.00
TR92119|c2_g3_i1	papilin-like	XP_005949101	2.59144e-22
TR100112|c1_g3_i3	cytochrome b5 reductase 4-like	XP_005950719	0.00
TR97476|c3_g2_i5	peroxisome assembly factor 2-like isoform x2	XP_005951253	0.00
TR99717|c5_g4_i1	uncharacterized protein LOC102361407	XP_006013655	0.0612196
TR102037|c0_g1_i9	probable lrr receptor-like serine threonine-protein kinase at1g07650-like isoform x3	XP_006575671	514279
TR98650|c4_g1_i1	probable e3 ubiquitin-protein ligase dtx3-like	XP_006629479	1.19785
TR98500|c8_g1_i5	ankyrin repeat domain-containing protein 45-like	XP_006635090	1.30371e-52
TR98290|c5_g2_i2	uncharacterized protein LOC102723774	XP_006723959	0.0019436
TR92934|c1_g1_i4	immunoglobulin superfamily dcc subclass member 4-like	XP_006779885	0.00
TR95996|c1_g1_i3	usherin-like	XP_006779975	0.00
TR91152|c5_g1_i4	protein fam189a1-like isoform x1	XP_006780296	0.00
TR85088|c1_g1_i6	gamma-secretase-activating protein-like	XP_006780706	0.00
TR100868|c3_g1_i6	liprin-beta-1-like	XP_006780933	0.00
TR95976|c9_g2_i10	rab-3a-interacting isoform x1	XP_006781019	0.00
TR94141|c1_g1_i9	epidermal growth factor receptor kinase substrate 8-like isoform x4	XP_006781133	0.00
TR97032|c2_g1_i12	protein-methionine sulfoxide oxidase mical3b-like isoform x4	XP_006781149	1.95289e-31
TR98840|c4_g4_i7	heterogeneous nuclear ribonucleoprotein u-like protein 2-like	XP_006781354	0.00
TR90630|c6_g2_i4	collagen alpha-1 chain-like	XP_006781553	6.8223e-129
TR99917|c4_g3_i7	gamma-aminobutyric acid receptor subunit alpha-4-like	XP_006782103	0.00
TR96083|c0_g1_i3	uncharacterized protein LOC102796309	XP_006782149	2.17331e-23
TR91637|c4_g1_i13	n-acetyltransferase 10- partial	XP_006782786	0.00
TR96194|c2_g1_i10	solute carrier family 26 member 6-like	XP_006783373	1.21554e-86
TR93968|c1_g1_i5	exosome complex exonuclease rrp44-like	XP_006783761	0.00
TR101096|c6_g1_i8	methylcytosine dioxygenase tet1-like isoform x1	XP_006783931	0.00
TR95970|c0_g1_i2	sulfatase-modifying factor 2-like	XP_006784919	1.1647e-174
TR92427|c1_g1_i4	actin-binding lim protein 3-like isoform x2	XP_006784979	0.00
TR87416|c2_g2_i2	e3 ubiquitin-protein ligase arih2-like	XP_006785449	2.08824e-163
TR97135|c7_g3_i1	serine threonine-protein kinase plk4-like	XP_006786224	0.00
TR100082|c4_g1_i3	lactose-binding lectin l-2-like isoform x1	XP_006787760	5.49524e-14
TR94423|c5_g1_i6	alpha- -sialyltransferase 8b-like	XP_006789437	0.00
TR98223|c3_g1_i3	dmx-like protein 1-like isoform x1	XP_006789946	0.00
TR100504|c1_g2_i4	tubulin-specific chaperone d-like isoform x1	XP_006791413	0.00
TR94647|c5_g2_i7	wd repeat-containing protein 20-like	XP_006793112	0.00
TR89158|c1_g1_i7	ski family transcriptional corepressor 1 homolog-b-like isoform x2	XP_006793949	0.00
TR99869|c2_g2_i11	protein kinase c and casein kinase substrate in neurons protein 1-like isoform x1	XP_006794314	1.05479e-66
TR95829|c0_g2_i12	cub and lccl domain-containing protein 1-like	XP_006795996	0.00
TR100790|c0_g1_i8	golgi-associated pdz and coiled-coil motif-containing isoform x1	XP_006796348	0.00
TR98935|c1_g2_i8	voltage-dependent t-type calcium channel subunit alpha-1g-like isoform x9	XP_006797072	0.00
TR87009|c1_g1_i2	sorting nexin-17-like	XP_006797317	7.41631e-116
TR87003|c7_g1_i3	rho gtpase-activating protein 23-like isoform x5	XP_006798369	1.57405e-10
TR81433|c0_g1_i9	caax prenyl protease 1 homolog	XP_006798596	0.00
TR94534|c4_g5_i1	metastasis-associated protein mta1-like	XP_006798903	9.10288e-91
TR89676|c3_g1_i10	myotubularin-related protein 4-like isoform x2	XP_006799633	0.00
TR89290|c3_g1_i2	zinc finger protein zxdc-like	XP_006800280	0.00
TR89501|c4_g9_i1	hypoxia up-regulated protein 1-like	XP_006800586	0.00
TR87196|c0_g1_i1	myelin transcription factor 1-like isoform x6	XP_006800672	0.00
TR86276|c6_g1_i4	histone-lysine n-methyltransferase setd2-like isoform x1	XP_006801425	0.00
TR99040|c2_g2_i11	myotubularin-related protein 11-like	XP_006801859	0.00
TR102640|c1_g1_i3	myotubularin-related protein 2-like isoform x1	XP_006802223	0.00
TR102640|c1_g1_i4	myotubularin-related protein 2-like isoform x1	XP_006802223	0.00
TR101325|c4_g1_i14	rho gtpase-activating protein 1-like	XP_006802720	8.42305e-43
TR78612|c0_g2_i2	nuclease harbi1-like	XP_006803100	1.93795e-127
TR100285|c0_g1_i8	aspartate--trna mitochondrial-like	XP_006803621	0.00
TR86979|c5_g2_i4	serine arginine repetitive matrix protein 2-like	XP_006803776	3.27615e-75
TR77263|c0_g1_i4	v-set and immunoglobulin domain-containing protein 10-like	XP_006803932	3.16876e-138
TR84122|c0_g1_i3	junctophilin-3-like	XP_006804628	0.00
TR98913|c1_g1_i5	sialate o-acetylesterase-like	XP_006804720	0.00
TR83608|c0_g1_i5	transmembrane channel-like protein 7-like	XP_006805001	0.00
TR91997|c3_g1_i3	serine threonine-protein kinase brsk1-like	XP_006805200	0.00
TR102657|c2_g1_i3	map microtubule affinity-regulating kinase 4-like	XP_006805289	9.72993e-54
TR85766|c0_g2_i5	mitogen-activated protein kinase 7-like	XP_006805786	0.00
TR96825|c7_g3_i3	tafazzin-like isoform x1	XP_006806357	1.84239e-169
TR98029|c2_g1_i4	regulating synaptic membrane exocytosis protein 1-like isoform x7	XP_006807032	7.51856e-115
TR99738|c9_g5_i2	cyclic amp-responsive element-binding protein 3-like protein 1-like	XP_006807178	0.00
TR86795|c0_g1_i9	cyclic amp-dependent transcription factor atf-7-like isoform x3	XP_006807615	2.86245e-90
TR87352|c6_g1_i1	zdhhc-type palmitoyltransferase 6-like	XP_006808053	0.00
TR95852|c4_g7_i9	uncharacterized protein LOC102795845 isoform X1	XP_006809348	0.00
TR90882|c3_g1_i1	ubiquinone biosynthesis protein coq4 mitochondrial	XP_007094617	427237
TR99239|c2_g1_i2	hypothetical protein PRUPE_ppb018012mg	XP_007206948	200121
TR99341|c2_g4_i5	pleckstrin homology domain-containing family a member 6 isoform x7	XP_007228640	0.00
TR97328|c8_g1_i2	glutamate receptor nmda 1-like	XP_007252883	1.52366e-17
TR91335|c0_g1_i2	erythrocyte band 7 integral membrane isoform x2	XP_007254017	2.87631e-47
TR95383|c4_g1_i3	low-density lipoprotein receptor class a domain-containing protein 4	XP_007254741	1.50085e-36
TR93755|c1_g1_i3	probable e3 ubiquitin-protein ligase makorin-1-like	XP_007259820	1.07522e-14
TR92280|c3_g1_i6	uncharacterized protein LOC103129183 isoform X2	XP_007540241	0.00
TR86459|c1_g2_i4	phosphatidylinositol -trisphosphate 3-phosphatase and dual-specificity protein phosphatase pten	XP_007541048	0.00
TR98411|c0_g3_i1	atp synthase mitochondrial f1 complex assembly factor 1	XP_007541096	1.76719e-111
TR86844|c0_g3_i12	leucine-rich repeat-containing protein 41 isoform x2	XP_007542052	5.41228e-25
TR86616|c6_g1_i9	2-amino-3-carboxymuconate-6-semialdehyde decarboxylase isoform x2	XP_007542624	5.77378e-78
TR93468|c3_g2_i2	cylicin-2-like	XP_007543303	2.38136e-77
TR100075|c6_g1_i20	dnaj homolog subfamily a member 2-like	XP_007545750	2.56552e-121
TR99520|c2_g1_i5	netrin receptor unc5b	XP_007546399	4.0395e-95
TR99520|c2_g1_i6	netrin receptor unc5b	XP_007546399	4.0395e-95
TR93376|c10_g3_i3	morc family cw-type zinc finger protein 3	XP_007546414	0.00
TR99213|c1_g1_i4	tumor protein d52 isoform x2	XP_007547817	1.67257e-14
TR100688|c1_g2_i8	astrotactin-1	XP_007552567	0.00
TR85943|c4_g1_i4	protein mrvi1 isoform x2	XP_007554170	0.00
TR91957|c1_g1_i8	vesicular integral-membrane protein vip36 isoform x1	XP_007555098	8.91424e-109
TR98159|c3_g1_i7	transmembrane 9 superfamily member 2 isoform x2	XP_007555197	0.00
TR99068|c5_g1_i5	synaptotagmin-1 isoform x1	XP_007555356	2.11513e-29
TR89923|c1_g1_i5	er degradation-enhancing alpha-mannosidase-like protein 3 isoform x2	XP_007558694	0.00
TR102839|c3_g1_i12	uncharacterized protein LOC103143429	XP_007560039	0.00
TR92251|c1_g1_i2	mis18-binding protein 1	XP_007561223	0.00
TR95222|c2_g2_i9	myocardin isoform x3	XP_007561613	3.0663e-120
TR78693|c0_g1_i5	dual specificity protein phosphatase 1	XP_007561653	2.13384e-129
TR95471|c3_g5_i9	zinc finger protein ubi-d4 isoform x3	XP_007563286	5.5729e-97
TR89536|c2_g2_i18	tissue-type plasminogen activator isoform x1	XP_007563499	0.00
TR100483|c1_g3_i1	clathrin heavy chain 1-like isoform x1	XP_007563570	0.00
TR97469|c3_g1_i3	lysine-specific demethylase 2b-like isoform x4	XP_007564852	0.00
TR102056|c3_g3_i1	neutral cholesterol ester hydrolase 1-like	XP_007565113	7.33432e-160
TR102056|c3_g3_i4	neutral cholesterol ester hydrolase 1-like	XP_007565113	3.07341e-157
TR96036|c1_g3_i2	mitogen-activated protein kinase kinase kinase kinase 4-like isoform x3	XP_007565394	0.00
TR96036|c1_g3_i9	mitogen-activated protein kinase kinase kinase kinase 4-like isoform x4	XP_007565396	6.19323e-14
TR101088|c4_g1_i4	semaphorin-6d-like isoform x2	XP_007566613	2.27635e-40
TR92440|c4_g3_i4	lim homeobox protein lhx6 isoform x1	XP_007566790	0.00
TR94826|c3_g1_i4	tlc domain-containing protein 1-like	XP_007567404	4.50869e-49
TR89762|c2_g2_i4	mitogen-activated protein kinase kinase kinase kinase 2 isoform x1	XP_007567914	0.00
TR100697|c3_g1_i17	shc sh2 domain-binding protein 1 isoform x2	XP_007568298	3.84754e-171
TR93880|c1_g1_i6	serine threonine-protein kinase brsk1-like	XP_007568323	4.15948e-117
TR93078|c6_g2_i9	hepatocyte nuclear factor 6-like	XP_007569207	0.00
TR100364|c0_g2_i9	rab11 family-interacting protein 5 isoform x3	XP_007569595	3.03629e-31
TR98650|c5_g2_i12	zinc finger protein 618 isoform x3	XP_007569609	2.78408e-87
TR90926|c1_g1_i5	oxidoreductase-like domain-containing protein 1	XP_007570434	6.67712e-48
TR94816|c5_g1_i4	splicing factor 45	XP_007571702	6.63563e-64
TR94637|c1_g1_i2	low quality protein: selenoprotein m	XP_007572174	2.20392e-51
TR97546|c0_g1_i1	regulator of nonsense transcripts 2 isoform x1	XP_007575234	0.00
TR102440|c1_g2_i18	synaptogyrin-1 isoform x3	XP_007578035	8.04194e-05
TR98548|c7_g1_i3	ataxin-10	XP_007578243	0.00
TR97905|c1_g2_i4	chromatin complexes subunit bap18 isoform x1	XP_007578792	1.88355e-50
TR87396|c1_g1_i4	glucoside xylosyltransferase 1	XP_007579064	0.00
TR96834|c5_g2_i3	YALI0B19470p	XP_501098	0.858985
TR90581|c6_g3_i1	transcriptional regulator	YP_002541965	533274
TR86608|c2_g5_i1	atp-dependent old family protein	YP_458467	756277
TR97872|c8_g1_i1	phenylalanyl-trna synthetase subunit beta	YP_815191	0.815141
TR89773|c0_g1_i2	malate dehydrogenase	YP_864738	0.543694
TR89555|c0_g1_i7	acetyl-CoA acetyltransferase 1	XP_008330468	0
TR86164|c0_g2_i20	ATP-dependent RNA helicase DDX42	XP_010743245.1	0
TR99727|c2_g4_i3	B-cell receptor-associated protein 31	XP_004086381.1	0
TR98287|c3_g1_i5	brain-specific angiogenesis inhibitor 1-like isoform x1	XP_008277515.1	0
TR98287|c3_g1_i11	brain-specific angiogenesis inhibitor 1-like isoform x2	XP_008277515.1	0
TR84387|c1_g2_i1	Cullin-2	XP_006806413.1	0
TR102198|c0_g4_i2	diacylglycerol kinase zeta isoform x2	XP_008278035.	0
TR102198|c0_g4_i4	diacylglycerol kinase zeta isoform x2	KKF28448.1	0
TR88859|c6_g3_i1	dna damage-binding protein 1-like isoform x1	XP_008295164	0
TR88270|c3_g1_i2	calcium uptake protein 2	XP_012723581	3e-131
TR95572|c9_g2_i3	eukaryotic translation initiation factor 5a-1-like isoform 1	XP_004080854.2	4e-97
TR100805|c4_g1_i4	fatty acid synthase	XP_008277553.1	0
TR90515|c1_g3_i4	g-rich sequence factor 1-like isoform x1	XP_010734855.	0
TR85945|c2_g1_i1	growth hormone-releasing hormone receptor-like isoform x1	XP_005479148.1	0
TR102646|c0_g1_i1	interleukin-6 receptor b	XP_008300974.1	0
TR95287|c0_g1_i3	kinase suppressor of ras 1-like isoform x1	XP_010744681.1	0
TR87298|c0_g1_i1	low-density lipoprotein receptor-related protein 2	XP_010743482.1	0
TR87697|c2_g1_i1	map kinase-activated protein kinase 2-like	KKF31566.1	1e-45
TR99728|c4_g1_i9	mediator of rna polymerase ii transcription subunit 6	KKF13445.1	5e-99
TR60440|c0_g2_i1	nuclear receptor subfamily 1 group d member 1-like	XP_010745846.1	0
TR90713|c0_g1_i5	oligosaccharyltransferase complex subunit ostc	XP_009917056.1	2e-59
TR89624|c1_g1_i8	peroxisomal sarcosine oxidase-like	KKF15192.1	0
TR86325|c0_g1_i6	1-phosphatidylinositol-4,5-bisphosphate phosphodiesterase δ-3-a	KKF29829.1	9e-120
TR93249|c5_g1_i6	pannexin-2-like	XP_008289209.1	0
TR88271|c0_g3_i2	probable g-protein coupled receptor 19-like isoform x1	KKF19044.1|	0
TR89150|c0_g1_i1	spliceosome-associated protein CWC15 homolog	XP_004076530.1	4e-75
TR92584|c3_g4_i2	ribosome biogenesis protein bms1 homolog	XP_010735939.1	0
TR97712|c4_g3_i9	transitional endoplasmic reticulum atpase	KKF10197.1|	0
TR99868|c0_g2_i8	tudor and kh domain-containing isoform x1	XP_010742061.1	0
TR89591|c2_g2_i15	ubiquitin-like modifier-activating enzyme 1-like	XP_008287523.1	0
TR93408|c4_g1_i4	zinc finger ran-binding domain-containing protein 2	NP_998572.1|	1e-67
TR97088|c0_g1_i8	zinc transporter 5-like isoform x2	|XP_010796090.1	8e-97
TR100003|c4_g2_i2	#N/A	#N/A	#N/A
TR100007|c4_g3_i4	#N/A	#N/A	#N/A
TR100104|c5_g3_i1	#N/A	#N/A	#N/A
TR100130|c0_g1_i12	#N/A	#N/A	#N/A
TR100314|c1_g2_i3	#N/A	#N/A	#N/A
TR100331|c5_g2_i22	#N/A	#N/A	#N/A
TR100395|c2_g3_i10	#N/A	#N/A	#N/A
TR100441|c2_g4_i3	#N/A	#N/A	#N/A
TR100530|c5_g1_i6	#N/A	#N/A	#N/A
TR100561|c0_g2_i2	#N/A	#N/A	#N/A
TR100608|c3_g9_i2	#N/A	#N/A	#N/A
TR100647|c2_g1_i2	#N/A	#N/A	#N/A
TR100693|c1_g1_i3	#N/A	#N/A	#N/A
TR100708|c3_g1_i4	#N/A	#N/A	#N/A
TR100899|c2_g1_i2	#N/A	#N/A	#N/A
TR101042|c2_g2_i4	#N/A	#N/A	#N/A
TR101112|c3_g1_i7	#N/A	#N/A	#N/A
TR101288|c1_g1_i3	#N/A	#N/A	#N/A
TR101313|c0_g2_i4	#N/A	#N/A	#N/A
TR101408|c1_g1_i13	#N/A	#N/A	#N/A
TR101426|c1_g1_i1	#N/A	#N/A	#N/A
TR101431|c6_g2_i3	#N/A	#N/A	#N/A
TR101451|c0_g1_i2	#N/A	#N/A	#N/A
TR101463|c4_g3_i1	#N/A	#N/A	#N/A
TR101474|c4_g2_i2	#N/A	#N/A	#N/A
TR101485|c1_g1_i15	#N/A	#N/A	#N/A
TR101812|c2_g1_i3	#N/A	#N/A	#N/A
TR101825|c0_g3_i1	#N/A	#N/A	#N/A
TR101839|c3_g1_i4	#N/A	#N/A	#N/A
TR101954|c0_g4_i7	#N/A	#N/A	#N/A
TR102018|c3_g1_i2	#N/A	#N/A	#N/A
TR102238|c3_g1_i2	#N/A	#N/A	#N/A
TR102255|c1_g1_i11	#N/A	#N/A	#N/A
TR102328|c5_g3_i4	#N/A	#N/A	#N/A
TR102328|c5_g4_i1	#N/A	#N/A	#N/A
TR102339|c0_g2_i2	#N/A	#N/A	#N/A
TR102442|c0_g1_i7	#N/A	#N/A	#N/A
TR102446|c4_g1_i1	#N/A	#N/A	#N/A
TR102508|c5_g1_i2	#N/A	#N/A	#N/A
TR102666|c0_g2_i1	#N/A	#N/A	#N/A
TR102697|c1_g1_i1	#N/A	#N/A	#N/A
TR2367|c0_g1_i2	#N/A	#N/A	#N/A
TR63681|c0_g2_i1	#N/A	#N/A	#N/A
TR74079|c0_g1_i2	#N/A	#N/A	#N/A
TR75035|c0_g1_i2	#N/A	#N/A	#N/A
TR77648|c0_g1_i1	#N/A	#N/A	#N/A
TR79850|c0_g1_i3	#N/A	#N/A	#N/A
TR79911|c0_g1_i4	#N/A	#N/A	#N/A
TR80641|c0_g1_i4	#N/A	#N/A	#N/A
TR84418|c0_g1_i2	#N/A	#N/A	#N/A
TR85043|c12_g1_i2	#N/A	#N/A	#N/A
TR86642|c4_g1_i4	#N/A	#N/A	#N/A
TR86872|c2_g2_i5	#N/A	#N/A	#N/A
TR87005|c9_g1_i1	#N/A	#N/A	#N/A
TR87011|c1_g2_i1	#N/A	#N/A	#N/A
TR87096|c4_g1_i5	#N/A	#N/A	#N/A
TR87099|c1_g2_i5	#N/A	#N/A	#N/A
TR87584|c2_g1_i1	#N/A	#N/A	#N/A
TR87714|c1_g1_i2	#N/A	#N/A	#N/A
TR87844|c1_g1_i2	#N/A	#N/A	#N/A
TR88035|c0_g1_i3	#N/A	#N/A	#N/A
TR88043|c6_g1_i1	#N/A	#N/A	#N/A
TR88166|c2_g1_i6	#N/A	#N/A	#N/A
TR88330|c0_g1_i1	#N/A	#N/A	#N/A
TR88343|c3_g2_i13	#N/A	#N/A	#N/A
TR88423|c0_g2_i4	#N/A	#N/A	#N/A
TR88423|c1_g3_i5	#N/A	#N/A	#N/A
TR88545|c5_g2_i15	#N/A	#N/A	#N/A
TR88568|c0_g1_i1	#N/A	#N/A	#N/A
TR88570|c6_g1_i3	#N/A	#N/A	#N/A
TR88570|c6_g1_i4	#N/A	#N/A	#N/A
TR88664|c1_g3_i7	#N/A	#N/A	#N/A
TR88759|c9_g4_i1	#N/A	#N/A	#N/A
TR88865|c0_g1_i1	#N/A	#N/A	#N/A
TR88929|c3_g2_i8	#N/A	#N/A	#N/A
TR89339|c0_g1_i5	#N/A	#N/A	#N/A
TR89468|c4_g1_i4	#N/A	#N/A	#N/A
TR89469|c3_g1_i1	#N/A	#N/A	#N/A
TR89546|c4_g2_i12	#N/A	#N/A	#N/A
TR89585|c2_g1_i7	#N/A	#N/A	#N/A
TR89680|c0_g2_i4	#N/A	#N/A	#N/A
TR89680|c0_g2_i9	#N/A	#N/A	#N/A
TR90064|c3_g1_i9	#N/A	#N/A	#N/A
TR90110|c3_g1_i1	#N/A	#N/A	#N/A
TR90173|c0_g1_i4	#N/A	#N/A	#N/A
TR90376|c4_g1_i3	#N/A	#N/A	#N/A
TR90476|c0_g1_i1	#N/A	#N/A	#N/A
TR90609|c8_g2_i2	#N/A	#N/A	#N/A
TR90747|c0_g1_i1	#N/A	#N/A	#N/A
TR90929|c0_g2_i1	#N/A	#N/A	#N/A
TR90973|c3_g4_i7	#N/A	#N/A	#N/A
TR91097|c0_g1_i2	#N/A	#N/A	#N/A
TR91171|c3_g1_i1	#N/A	#N/A	#N/A
TR91183|c1_g1_i1	#N/A	#N/A	#N/A
TR91242|c1_g1_i7	#N/A	#N/A	#N/A
TR91260|c10_g1_i3	#N/A	#N/A	#N/A
TR91261|c6_g1_i14	#N/A	#N/A	#N/A
TR91386|c3_g2_i4	#N/A	#N/A	#N/A
TR91411|c4_g1_i7	#N/A	#N/A	#N/A
TR91436|c2_g2_i5	#N/A	#N/A	#N/A
TR91493|c1_g2_i2	#N/A	#N/A	#N/A
TR91526|c1_g1_i1	#N/A	#N/A	#N/A
TR91543|c2_g1_i2	#N/A	#N/A	#N/A
TR91812|c0_g1_i1	#N/A	#N/A	#N/A
TR91913|c1_g6_i1	#N/A	#N/A	#N/A
TR91919|c0_g1_i1	#N/A	#N/A	#N/A
TR91941|c4_g1_i3	#N/A	#N/A	#N/A
TR91980|c4_g2_i4	#N/A	#N/A	#N/A
TR92106|c1_g1_i1	#N/A	#N/A	#N/A
TR92280|c3_g1_i1	#N/A	#N/A	#N/A
TR92418|c3_g1_i3	#N/A	#N/A	#N/A
TR92506|c4_g1_i1	#N/A	#N/A	#N/A
TR92563|c2_g2_i3	#N/A	#N/A	#N/A
TR92585|c4_g1_i1	#N/A	#N/A	#N/A
TR92748|c5_g1_i3	#N/A	#N/A	#N/A
TR92771|c0_g1_i1	#N/A	#N/A	#N/A
TR92797|c8_g1_i1	#N/A	#N/A	#N/A
TR92802|c8_g1_i3	#N/A	#N/A	#N/A
TR92833|c5_g3_i13	#N/A	#N/A	#N/A
TR93005|c2_g1_i1	#N/A	#N/A	#N/A
TR93054|c6_g1_i2	#N/A	#N/A	#N/A
TR93188|c0_g2_i1	#N/A	#N/A	#N/A
TR93240|c2_g2_i5	#N/A	#N/A	#N/A
TR93402|c0_g1_i7	#N/A	#N/A	#N/A
TR93674|c4_g1_i4	#N/A	#N/A	#N/A
TR93777|c5_g1_i4	#N/A	#N/A	#N/A
TR94062|c2_g1_i10	#N/A	#N/A	#N/A
TR94074|c3_g2_i11	#N/A	#N/A	#N/A
TR94347|c2_g2_i1	#N/A	#N/A	#N/A
TR94629|c5_g2_i4	#N/A	#N/A	#N/A
TR94772|c10_g4_i1	#N/A	#N/A	#N/A
TR94813|c2_g4_i3	#N/A	#N/A	#N/A
TR94864|c4_g5_i1	#N/A	#N/A	#N/A
TR94925|c2_g1_i6	#N/A	#N/A	#N/A
TR95041|c14_g1_i4	#N/A	#N/A	#N/A
TR95047|c6_g3_i5	#N/A	#N/A	#N/A
TR95153|c6_g1_i6	#N/A	#N/A	#N/A
TR95273|c1_g1_i7	#N/A	#N/A	#N/A
TR95352|c6_g3_i1	#N/A	#N/A	#N/A
TR95417|c1_g3_i1	#N/A	#N/A	#N/A
TR95433|c1_g1_i1	#N/A	#N/A	#N/A
TR95460|c5_g1_i6	#N/A	#N/A	#N/A
TR95487|c3_g1_i3	#N/A	#N/A	#N/A
TR95597|c6_g6_i3	#N/A	#N/A	#N/A
TR95629|c6_g1_i13	#N/A	#N/A	#N/A
TR95644|c7_g2_i3	#N/A	#N/A	#N/A
TR95717|c1_g1_i5	#N/A	#N/A	#N/A
TR95839|c5_g1_i3	#N/A	#N/A	#N/A
TR95854|c3_g1_i7	#N/A	#N/A	#N/A
TR95861|c4_g1_i10	#N/A	#N/A	#N/A
TR95861|c4_g1_i2	#N/A	#N/A	#N/A
TR95905|c1_g3_i2	#N/A	#N/A	#N/A
TR95906|c0_g1_i2	#N/A	#N/A	#N/A
TR95924|c1_g1_i2	#N/A	#N/A	#N/A
TR96036|c0_g1_i2	#N/A	#N/A	#N/A
TR96075|c6_g1_i17	#N/A	#N/A	#N/A
TR96189|c7_g1_i8	#N/A	#N/A	#N/A
TR96201|c3_g1_i4	#N/A	#N/A	#N/A
TR96204|c7_g2_i3	#N/A	#N/A	#N/A
TR96245|c3_g1_i3	#N/A	#N/A	#N/A
TR96286|c3_g1_i2	#N/A	#N/A	#N/A
TR96381|c0_g1_i7	#N/A	#N/A	#N/A
TR96395|c1_g3_i2	#N/A	#N/A	#N/A
TR96411|c6_g1_i4	#N/A	#N/A	#N/A
TR96502|c3_g1_i4	#N/A	#N/A	#N/A
TR96567|c6_g1_i3	#N/A	#N/A	#N/A
TR96673|c4_g1_i3	#N/A	#N/A	#N/A
TR96711|c3_g1_i1	#N/A	#N/A	#N/A
TR96820|c1_g1_i7	#N/A	#N/A	#N/A
TR96833|c5_g1_i2	#N/A	#N/A	#N/A
TR96833|c5_g1_i5	#N/A	#N/A	#N/A
TR96880|c2_g3_i9	#N/A	#N/A	#N/A
TR96937|c7_g1_i3	#N/A	#N/A	#N/A
TR96974|c2_g1_i1	#N/A	#N/A	#N/A
TR96998|c2_g1_i1	#N/A	#N/A	#N/A
TR97020|c2_g5_i3	#N/A	#N/A	#N/A
TR97115|c0_g1_i6	#N/A	#N/A	#N/A
TR97182|c4_g4_i4	#N/A	#N/A	#N/A
TR97202|c2_g1_i15	#N/A	#N/A	#N/A
TR97299|c9_g1_i1	#N/A	#N/A	#N/A
TR97315|c0_g1_i2	#N/A	#N/A	#N/A
TR97673|c1_g1_i1	#N/A	#N/A	#N/A
TR97817|c3_g1_i5	#N/A	#N/A	#N/A
TR98065|c0_g1_i2	#N/A	#N/A	#N/A
TR98068|c1_g1_i2	#N/A	#N/A	#N/A
TR98068|c1_g1_i4	#N/A	#N/A	#N/A
TR98109|c2_g3_i1	#N/A	#N/A	#N/A
TR98116|c2_g1_i5	#N/A	#N/A	#N/A
TR98179|c3_g2_i2	#N/A	#N/A	#N/A
TR98298|c3_g1_i1	#N/A	#N/A	#N/A
TR98404|c4_g1_i3	#N/A	#N/A	#N/A
TR98587|c5_g3_i2	#N/A	#N/A	#N/A
TR98672|c2_g1_i4	#N/A	#N/A	#N/A
TR98683|c3_g1_i2	#N/A	#N/A	#N/A
TR98780|c1_g2_i3	#N/A	#N/A	#N/A
TR98802|c4_g1_i4	#N/A	#N/A	#N/A
TR98851|c6_g7_i1	#N/A	#N/A	#N/A
TR98903|c3_g2_i1	#N/A	#N/A	#N/A
TR99057|c1_g4_i3	#N/A	#N/A	#N/A
TR99142|c1_g1_i9	#N/A	#N/A	#N/A
TR99175|c3_g2_i1	#N/A	#N/A	#N/A
TR99222|c2_g1_i15	#N/A	#N/A	#N/A
TR99337|c0_g2_i5	#N/A	#N/A	#N/A
TR99337|c0_g2_i6	#N/A	#N/A	#N/A
TR99471|c0_g1_i7	#N/A	#N/A	#N/A
TR99567|c0_g1_i4	#N/A	#N/A	#N/A
TR99609|c0_g2_i11	#N/A	#N/A	#N/A
TR99681|c0_g1_i3	#N/A	#N/A	#N/A
TR99732|c6_g1_i1	#N/A	#N/A	#N/A
TR99816|c2_g1_i2	#N/A	#N/A	#N/A
TR99824|c1_g4_i1	#N/A	#N/A	#N/A
TR99867|c1_g1_i1	#N/A	#N/A	#N/A
TR99931|c4_g5_i5	#N/A	#N/A	#N/A

## Sheet: Cluster 2
Cluster2	Sequence desc.	Hit ACC	E-Value
TR89924|c0_g1_i5	AF017304_1FMVIB	AAD52006	0.00
TR88432|c1_g1_i2	DIP2 disco-interacting protein 2 homolog	AAH66797	8.69854e-128
TR102745|c4_g2_i3	transforming growth factor beta 1	AAN03842	5.45295e-172
TR81004|c0_g2_i5	mre-binding transcription factor-1lb	AAP93664	4.90239e-159
TR91204|c0_g2_i1	unknown	AAT45246	2.45535e-84
TR84992|c5_g1_i11	thyroid hormone receptor beta	AAV66918	4.65222e-147
TR91404|c0_g1_i2	melatonin receptor 1b	ABF67976	0.00
TR90164|c0_g1_i6	ap-2 complex subunit mu 1-like protein	ABQ22477	1.62373e-15
TR95086|c4_g3_i3	transforming protein precursor	ACI34051	1.7595e-13
TR97997|c1_g3_i4	troponin i	ACM07327	5.55631e-72
TR94356|c4_g1_i8	zinc finger ran-binding domain-containing protein 1	ACN60264	4.75732e-81
TR89699|c0_g1_i3	williams-beuren syndrome chromosomal region 27 protein	ACQ57978	3.27059e-115
TR95420|c3_g2_i4	chromosome transmission fidelity protein 8	ACQ58221	3.20316e-65
TR90218|c0_g1_i1	upf0382 membrane protein se_0353	ACQ58248	7.72804e-34
TR101697|c4_g1_i2	mitochondrial intermembrane space import and assembly protein 40	ACQ58563	2.27984e-65
TR86409|c0_g2_i2	cox16-like protein c14orf112 mitochondrial precursor	ACQ58667	1.89666e-45
TR81402|c0_g1_i2	c6orf130 homolog	ACQ58940	7.91028e-91
TR88382|c7_g1_i2	signal transducer and activator of transcription 3	ACU12485	0.00
TR100975|c3_g1_i3	dec-205 cd205	ADK38616	0.00
TR81032|c0_g1_i5	adipose triglyceride lipase	ADY89608	0.00
TR79553|c0_g1_i1	trypsinogen h1_3a2	AEA08592	1.31855e-97
TR101022|c0_g1_i11	ribosomal protein l12	AEG78346	1.58635e-101
TR100354|c3_g2_i1	reverse transcriptase-like protein	AEG78356	1.02076e-11
TR95505|c1_g3_i5	eukaryotic translation elongation factor 2	AEG78426	4.68754e-57
TR96066|c5_g1_i2	na+ h+ exchanger isoform 2c	AEL79514	0.00
TR84916|c0_g1_i1	mitochondrial ribosomal protein l36-like protein	AEM37762	4.28531e-53
TR91656|c1_g1_i6	retinoic acid receptor gamma	AEU04705	0.00
TR93397|c4_g6_i1	ribosomal protein partial	AFB18618	483706
TR85495|c3_g1_i1	transposase	AFR53956	7.8202e-32
TR92669|c4_g2_i2	heart-type fatty acid binding protein	AFV39808	1.09906e-20
TR88409|c1_g1_i5	complement component 1qc-like protein	AFZ93923	1.73278e-70
TR97284|c4_g1_i1	reverse partial	AGO18322	0.00
TR99535|c1_g2_i3	reverse partial	AGO18322	0.00
TR99552|c0_g2_i4	interleukin-10 receptor b	AGS55347	0.00
TR100344|c7_g1_i1	type ii citrate synthase	AHF04555	411849
TR100344|c7_g1_i3	type ii citrate synthase	AHF04555	409097
TR88874|c2_g2_i3	ryPTPR2Aa	BAA95188	4.34545e-18
TR98906|c3_g1_i5	unnamed protein product	BAE00817	7.5035e-158
TR96036|c1_g3_i12	unnamed protein product	BAE23840	1.20828e-116
TR98859|c3_g5_i5	unnamed protein product	CAF89648	1.57759e-73
TR91263|c3_g3_i2	unnamed protein product	CAF89774	2.00428e-77
TR97623|c0_g1_i4	unnamed protein product	CAF91901	9.84844e-135
TR98854|c3_g1_i1	unnamed protein product	CAF92478	4.39332e-05
TR44929|c0_g1_i1	unnamed protein product	CAF93927	6.8269e-31
TR93508|c5_g1_i1	unnamed protein product	CAF95110	7.47653e-34
TR95137|c2_g2_i3	unnamed protein product	CAF96142	0.000835272
TR102292|c3_g1_i1	unnamed protein product	CAF98218	1.10011e-101
TR70206|c0_g1_i2	unnamed protein product	CAG01378	8.75903e-82
TR92671|c2_g2_i6	unnamed protein product	CAG01742	0.00
TR89546|c4_g2_i13	unnamed protein product	CAG02123	1.20693e-30
TR87575|c0_g1_i4	unnamed protein product	CAG04022	3.2429e-104
TR88651|c2_g1_i1	unnamed protein product	CAG04727	0.00
TR100400|c2_g1_i5	unnamed protein product	CAG05038	6.10332e-85
TR99543|c0_g1_i2	unnamed protein product	CAG06711	4.19088e-27
TR80613|c0_g1_i2	unnamed protein product	CAG07126	1.95506e-08
TR93628|c0_g1_i7	unnamed protein product	CAG07763	0.00
TR94249|c1_g1_i7	unnamed protein product	CAG08827	1.20232e-44
TR91063|c9_g1_i4	unnamed protein product	CAG09708	4.18051e-05
TR82120|c0_g2_i1	unnamed protein product	CAG12095	1.12242e-28
TR95405|c6_g1_i1	alpha- -sialyltransferase	CAG29212	1.03497e-138
TR95405|c6_g1_i8	alpha- -sialyltransferase	CAG29212	1.01076e-138
TR88223|c0_g1_i4	protein cbg25170	CAR98820	0.92362
TR100714|c1_g1_i1	ethanolamine kinase 1	CBN80609	0.00
TR89290|c3_g1_i4	zinc finger protein zxdc	CBN80633	1.83431e-165
TR96978|c0_g1_i11	oxidative stress-induced growth inhibitor 2	CBN80640	0.00
TR96327|c1_g1_i5	protein fam116a	CBN80650	0.00
TR96409|c4_g1_i9	ankyrin repeat and sam domain-containing protein 1a	CBN80716	0.00
TR84445|c1_g2_i5	transcription factor ap-2 gamma	CBN80797	0.00
TR99962|c4_g4_i11	Uncharacterized protein	CBN80852	3.56147e-63
TR84493|c0_g2_i4	Uncharacterized protein	CBN80877	0.00
TR101697|c4_g1_i10	Netrin-4	CBN81051	5.57418e-133
TR87768|c5_g5_i1	protein kinase delta	CBN81068	0.00
TR88637|c0_g1_i3	dd1 protein	CBN81154	0.00
TR97566|c1_g1_i2	nuclear prelamin a recognition factor	CBN81169	0.00
TR86768|c1_g2_i6	rna-binding protein luc7-like 1	CBN81271	4.93927e-128
TR99491|c3_g1_i7	nuclease harbi1	CBN81345	0.00
TR87298|c0_g1_i4	low-density lipoprotein receptor-related protein 2	CBN81422	0.00
TR94001|c5_g1_i2	actin filament-associated protein 1-like 2	CBN81439	0.00
TR97227|c0_g1_i2	nhl repeat-containing protein 2	CBN81446	0.00
TR88777|c6_g2_i4	Uncharacterized protein	CBN81449	0.00
TR89110|c4_g1_i9	dynamin-binding protein	CBN81455	0.00
TR96866|c0_g1_i2	atp-citrate synthase	CBN81470	0.00
TR90297|c1_g1_i14	dna-directed rna polymerase iii subunit rpc1	CBN81514	0.00
TR85786|c0_g2_i4	choline o-acetyltransferase	CBN81542	1.64087e-163
TR82472|c0_g2_i2	gtp cyclohydrolase 1	CBN81580	6.30663e-140
TR97704|c3_g4_i3	vesicle-fusing atpase	CBN81692	0.00
TR93379|c0_g2_i2	ankyrin repeat and sam domain-containing protein 6	CBN81776	0.00
TR93550|c4_g2_i3	serine threonine-protein kinase sgk3	CBN81935	0.00
TR91741|c4_g1_i4	arf-gap with sh3 ank repeat and ph domain-containing protein 1	CBN82101	1.54054e-49
TR96682|c3_g1_i8	vertebrate nuclear receptor binding protein 2	CBN82111	2.27839e-160
TR98882|c3_g3_i6	membrane-bound transcription factor site-2 protease	CBN82180	0.00
TR97465|c0_g1_i1	mus7 mms22 family protein	EFY99261	0.765763
TR91916|c1_g1_i1	hypothetical protein EGM_00346	EHH49648	2.90524e-152
TR65653|c0_g1_i1	hypothetical protein OXYTRI_13058	EJY66653	5.52676e-25
TR96698|c0_g1_i2	hypothetical protein M91_14132	ELR44776	1.27075e-60
TR79235|c0_g1_i4	hypothetical protein CAPTEDRAFT_161728, partial	ELU17197	2.17699e-90
TR95972|c1_g11_i7	hypothetical protein A306_05159, partial	EMC86299	6.60607e-10
TR101079|c1_g1_i7	hypothetical protein M569_06623, partial	EPS68149	93316
TR99695|c1_g1_i2	ubiquitin-conjugating enzyme e2 k-like protein	ERE91460	4.21273e-53
TR87709|c5_g2_i11	sodium- and chloride-dependent gaba transporter partial	ETE62422	3.74482e-107
TR94112|c3_g1_i2	zinc finger cchc domain-containing protein partial	ETE67695	3.74348e-09
TR101602|c0_g1_i4	ankyrin repeat protein	GAA88459	488295
TR90082|c2_g2_i6	sodium-coupled neutral amino acid transporter 2	NP_001158777	2.00563e-154
TR91875|c1_g1_i4	multidrug resistance protein 1	NP_001161802	0.00
TR91930|c5_g1_i4	neuroligin 2b	NP_001166964	0.00
TR95987|c4_g4_i3	ran binding protein 9	NP_001188431	3.07392e-170
TR87099|c1_g1_i1	hnh endonuclease family protein	WP_001701050	0.381515
TR88831|c0_g1_i2	cyclic nucleotide-binding protein	WP_002992016	447167
TR94239|c0_g1_i1	nadp-dependent alcohol dehydrogenase	WP_005541515	523435
TR87150|c7_g1_i1	periplasmic binding domain transglycosylase slt domain fusion protein	WP_007020923	73618
TR87150|c7_g1_i2	periplasmic binding domain transglycosylase slt domain fusion protein	WP_007020923	732116
TR96864|c4_g3_i1	transcriptional family	WP_007056087	497604
TR102421|c3_g1_i6	phospho-2-dehydro-3-deoxyheptonate aldolase	WP_008347720	759001
TR73282|c0_g1_i1	fis family transcriptional regulator	WP_020644276	0.00925782
TR101552|c3_g2_i4	ribonucleotide reductase of class ii(coenzymeb12-dependent)	WP_021150930	378947
TR176921|c0_g1_i1	hypothetical protein	WP_021578288	0.11135
TR94833|c4_g1_i1	putative uncharacterized protein	WP_022108264	786719
TR91895|c7_g2_i3	predicted protein	XP_001635213	1.79966e-08
TR102637|c2_g1_i4	hypothetical protein Bm1_17870	XP_001895031	2.31876e-21
TR90801|c0_g1_i5	polyketide synthase pks13	XP_002152964	231696
TR96973|c1_g2_i7	tbc1 domain family member 12-like isoform x1	XP_002663958	6.63566e-72
TR85321|c0_g2_i1	hypothetical protein	XP_002839950	4.9147e-16
TR96279|c5_g1_i6	low quality protein: amiloride-sensitive cation channel 3-like	XP_002915541	5.3233e-62
TR93397|c4_g1_i2	conserved hypothetical protein	XP_003377394	340321
TR87320|c8_g1_i1	ankyrin repeat domain-containing protein 13c-a-like	XP_003438159	0.00
TR89461|c6_g1_i7	schwannomin-interacting protein 1-like	XP_003438201	1.05692e-70
TR93547|c2_g1_i1	exostosin-like 2-like isoform x1	XP_003438206	0.00
TR100175|c1_g1_i5	pyridoxal kinase-like	XP_003438308	9.36489e-162
TR94242|c11_g2_i5	PREDICTED: meteorin-like	XP_003438657	1.6985e-53
TR95194|c0_g2_i1	synaptophysin-like isoform 1	XP_003438974	1.83251e-116
TR101875|c0_g1_i10	inter-alpha-trypsin inhibitor heavy chain h6-like isoform x1	XP_003439089	0.00
TR99488|c4_g3_i1	wd repeat domain phosphoinositide-interacting protein 4-like	XP_003439518	0.00
TR100777|c3_g3_i15	regulator of g-protein signaling 7-binding protein b-like	XP_003440119	5.01449e-72
TR99432|c0_g2_i3	delta-aminolevulinic acid dehydratase-like	XP_003440135	1.30009e-127
TR96088|c2_g1_i11	folylpolyglutamate mitochondrial-like isoform x1	XP_003440209	0.00
TR92620|c0_g2_i7	photoreceptor-specific nuclear receptor-like	XP_003440364	0.00
TR102485|c1_g1_i9	ubiquitin-conjugating enzyme e2 variant 3-like	XP_003440413	0.00
TR90889|c11_g1_i11	camp and camp-inhibited cgmp 3 -cyclic phosphodiesterase 10a-like isoform x1	XP_003441206	1.71993e-125
TR91238|c4_g4_i1	camp-dependent protein kinase catalytic subunit alpha-like isoform x1	XP_003442026	0.00
TR95068|c2_g1_i3	sorting nexin-8-like	XP_003442224	8.10929e-105
TR87125|c7_g2_i8	cgmp-inhibited 3 -cyclic phosphodiesterase b	XP_003442429	0.00
TR100420|c6_g1_i1	nuclear cap-binding protein subunit 1-like	XP_003443418	0.00
TR94902|c1_g2_i1	exosome complex component rrp40-like	XP_003443422	4.61163e-42
TR98380|c3_g2_i1	eukaryotic translation initiation factor 4e-1a-like	XP_003443489	1.25352e-125
TR99749|c5_g4_i3	ligand of numb protein x 2-like isoform x1	XP_003443592	0.00
TR87098|c9_g1_i5	probable palmitoyltransferase zdhhc20-like isoform x1	XP_003443628	3.84786e-82
TR100871|c3_g4_i4	very long-chain acyl- synthetase-like	XP_003444007	0.00
TR96643|c1_g1_i13	probable phospholipid-transporting atpase im isoform x1	XP_003444010	0.00
TR99213|c1_g1_i3	tumor protein d52-like isoform x1	XP_003444218	0.000310054
TR87812|c9_g1_i1	adp-ribosylation factor gtpase-activating protein 3-like isoform x1	XP_003445089	0.00
TR88289|c4_g2_i2	wd repeat-containing protein 43	XP_003445492	0.00
TR93438|c4_g1_i1	serine arginine-rich splicing factor 5-like isoformx1	XP_003445504	6.94111e-22
TR92485|c10_g1_i3	dna replication complex gins protein sld5-like	XP_003445659	2.79217e-138
TR97740|c5_g1_i5	pirin-like isoformx1	XP_003445785	7.18063e-167
TR102539|c2_g2_i10	golgi membrane protein 1-like isoform x1	XP_003446160	1.16316e-155
TR90120|c0_g2_i4	phosphatidylinositide phosphatase sac1-a-like isoform x1	XP_003446215	1.61225e-115
TR77587|c0_g1_i4	bardet-biedl syndrome 5 protein homolog	XP_003447375	0.00
TR99889|c1_g1_i4	presequence mitochondrial-like	XP_003447492	0.00
TR89419|c3_g4_i5	atp-sensitive inward rectifier potassium channel 10-like	XP_003447599	0.00
TR98819|c1_g1_i2	choline ethanolaminephosphotransferase 1-like isoform x1	XP_003447757	0.00
TR96061|c0_g1_i4	arf-gap with dual ph domain-containing protein 2-like isoform x1	XP_003447991	0.00
TR94418|c2_g1_i8	pre-mrna-splicing factor cwc25 homolog	XP_003448022	4.68238e-57
TR91318|c1_g1_i1	protein yipf1-like isoform x1	XP_003448524	4.79744e-97
TR90405|c9_g1_i3	retinal homeobox protein rx2-like	XP_003448537	4.22102e-158
TR98082|c3_g4_i2	guanine nucleotide-binding protein subunit beta-like protein 1-like	XP_003448659	0.00
TR95162|c2_g1_i4	arrestin domain-containing protein 2-like isoformx1	XP_003449079	0.00
TR102122|c3_g1_i1	fh2 domain-containing protein 1-like	XP_003449785	1.35351e-17
TR94177|c1_g2_i2	a-kinase anchor protein 12-like isoform x1	XP_003449926	0.00
TR96520|c2_g3_i3	acyl- synthetase short-chain family member 1	XP_003449973	0.00
TR86858|c0_g2_i1	dual specificity protein phosphatase 5-like	XP_003450009	4.18127e-130
TR97636|c7_g5_i1	glucosidase 2 subunit beta-like isoform x1	XP_003450384	0.00
TR84943|c0_g1_i1	sec1 family domain-containing protein 1	XP_003451233	0.00
TR94155|c5_g2_i5	retroviral integration site protein fli-1 homolog isoformx1	XP_003451333	0.00
TR85132|c0_g1_i1	unconventional myosin-vb-like isoform x1	XP_003451417	0.00
TR99299|c2_g1_i4	alpha-methylacyl- racemase-like isoform x1	XP_003451533	0.00
TR102081|c5_g1_i2	wsc domain-containing protein 2-like isoform x1	XP_003451691	0.00
TR102081|c5_g1_i8	wsc domain-containing protein 2-like isoform x1	XP_003451691	0.00
TR85102|c3_g2_i10	translation factor mitochondrial isoform x1	XP_003451828	0.00
TR98936|c11_g2_i10	f-box only protein 41	XP_003452331	0.00
TR98936|c11_g2_i13	f-box only protein 41	XP_003452331	0.00
TR98936|c11_g2_i16	f-box only protein 41	XP_003452331	0.00
TR93776|c0_g1_i4	lactase-like isoform x1	XP_003452644	0.00
TR95614|c1_g1_i2	adp-ribosylation factor gtpase-activating protein 2-like isoform x1	XP_003452659	0.00
TR101687|c5_g2_i7	quinone oxidoreductase-like isoform x1	XP_003453210	2.9621e-99
TR99614|c1_g2_i2	protein pof1b-like isoform x1	XP_003453477	2.75947e-171
TR97485|c1_g5_i15	williams-beuren syndrome chromosomal region 16 isoform x1	XP_003453490	1.82307e-104
TR99500|c0_g2_i4	enhancer of yellow 2 transcription factor homolog b-like	XP_003453519	1.72574e-14
TR93826|c1_g2_i4	hsp70-binding protein 1-like	XP_003454023	4.55418e-154
TR92211|c0_g1_i5	signal transducer and activator of transcription 5b-like isoformx1	XP_003454095	0.00
TR98739|c3_g1_i2	gats-like protein 3-like isoform x1	XP_003454200	9.7973e-59
TR93886|c4_g1_i10	coiled-coil domain-containing protein 149-b-like isoform x1	XP_003454267	0.00
TR89002|c5_g1_i1	protein fam8a1-like isoform x1	XP_003454506	1.91606e-139
TR102668|c3_g2_i12	ras and rab interactor 2-like	XP_003454667	0.00
TR94261|c4_g1_i17	rab5 gdp gtp exchange factor-like	XP_003454852	0.00
TR97089|c2_g2_i9	tbc1 domain family member 8-like	XP_003454966	0.00
TR87034|c0_g1_i8	tripartite motif-containing protein 2-like isoform x1	XP_003455600	0.00
TR102710|c4_g3_i2	transmembrane 7 superfamily member 3-like	XP_003455774	0.00
TR99852|c5_g1_i2	glycerol-3-phosphate transporter isoform x1	XP_003456256	0.00
TR99366|c1_g2_i3	interferon regulatory factor 2-binding protein 2-b-like	XP_003456593	1.75951e-121
TR93229|c3_g2_i8	tetratricopeptide repeat protein 13 isoform x1	XP_003456665	0.00
TR81015|c0_g1_i1	inactive hydroxysteroid dehydrogenase-like protein 1-like isoform x1	XP_003456679	2.21471e-145
TR92542|c3_g1_i6	dolichol-phosphate mannosyltransferase-like	XP_003457008	5.84472e-128
TR92542|c3_g1_i8	dolichol-phosphate mannosyltransferase-like	XP_003457008	6.91405e-128
TR91141|c1_g1_i5	ectonucleoside triphosphate diphosphohydrolase 6-like	XP_003457515	1.49227e-92
TR101463|c3_g1_i5	atp-binding cassette sub-family d member 1	XP_003457673	0.00
TR102124|c8_g1_i1	glucosamine-6-phosphate isomerase 2-like isoform x1	XP_003458201	4.81738e-120
TR77810|c0_g1_i1	b-cell lymphoma 3 protein homolog isoform x1	XP_003458836	0.00
TR88796|c0_g2_i7	cytoplasmic dynein 1 heavy chain 1-like isoform 1	XP_003459594	0.00
TR95125|c0_g1_i5	galactocerebrosidase-like isoform x1	XP_003459683	0.00
TR91525|c2_g1_i10	cytoplasmic aconitate hydratase	XP_003459702	0.00
TR99219|c0_g2_i1	PREDICTED: uncharacterized protein LOC100893251	XP_003729544	1.13111e-73
TR99219|c0_g2_i17	PREDICTED: uncharacterized protein LOC100893251	XP_003729544	2.40426e-76
TR100934|c1_g3_i4	cone cgmp-specific 3 -cyclic phosphodiesterase subunit alpha -like	XP_003961629	0.00
TR99975|c6_g1_i9	diacylglycerol kinase alpha-like	XP_003963571	0.00
TR92608|c6_g2_i7	leucine-rich repeat-containing protein 1-like	XP_003964144	0.00
TR92524|c2_g1_i1	equilibrative nucleoside transporter 3-like	XP_003964265	0.00
TR92524|c2_g1_i3	equilibrative nucleoside transporter 3-like	XP_003964265	1.23636e-108
TR91879|c4_g1_i1	rna binding protein fox-1 homolog 1-like	XP_003964389	4.03334e-153
TR88232|c7_g1_i4	ubiquitin carboxyl-terminal hydrolase 7-like	XP_003964561	0.00
TR96776|c4_g1_i10	probable alpha-ketoglutarate-dependent dioxygenase abh7-like	XP_003964583	1.53176e-08
TR99958|c4_g2_i5	lysophosphatidic acid receptor 1-a-like	XP_003964800	1.74903e-169
TR99570|c2_g2_i5	fch domain only protein 2-like	XP_003965355	0.00
TR95968|c2_g1_i1	PREDICTED: uncharacterized protein LOC101075965	XP_003965734	0.00
TR93114|c5_g3_i9	centrosomal protein of 85 kda-like	XP_003966099	1.54676e-166
TR99627|c1_g1_i3	PREDICTED: protein 4.1-like	XP_003966257	5.26632e-131
TR99541|c3_g2_i8	PREDICTED: coronin-1B-like	XP_003966927	6.01975e-145
TR89279|c1_g2_i10	max-binding protein mnt-like	XP_003968522	2.88815e-137
TR96064|c0_g1_i4	zona pellucida-like domain-containing protein 1-like	XP_003968553	6.65833e-32
TR99020|c4_g1_i2	sh3 domain-binding protein 5-like	XP_003969067	1.50614e-76
TR100418|c6_g1_i4	PREDICTED: uncharacterized protein LOC101074945	XP_003969298	2.27235e-57
TR90608|c2_g1_i5	PREDICTED: tetraspanin-18-like	XP_003969647	4.36267e-62
TR97141|c5_g1_i22	ap-1 complex subunit gamma-1-like	XP_003970026	0.00
TR90161|c1_g1_i4	fermitin family homolog 3-like	XP_003970257	0.00
TR91148|c1_g1_i1	leucine-rich repeat and immunoglobulin-like domain-containing nogo receptor-interacting protein 2-like	XP_003970625	0.00
TR91148|c1_g1_i4	leucine-rich repeat and immunoglobulin-like domain-containing nogo receptor-interacting protein 2-like	XP_003970625	0.00
TR98230|c1_g1_i1	alcohol dehydrogenase class-3-like	XP_003970690	0.00
TR61309|c0_g1_i3	peptidyl-trna hydrolase mitochondrial-like	XP_003970778	3.24943e-68
TR91425|c0_g1_i3	PREDICTED: endosialin-like	XP_003970838	0.00
TR96110|c7_g1_i15	nuclear receptor corepressor 1-like	XP_003970850	0.00
TR92866|c3_g1_i2	leucine-rich repeat-containing protein 32-like	XP_003970957	0.00
TR90440|c2_g3_i5	PREDICTED: uncharacterized protein LOC101065685	XP_003971338	0.00
TR99867|c1_g2_i1	t-lymphoma invasion and metastasis-inducing protein 1-like	XP_003971397	0.00
TR99867|c1_g3_i1	t-lymphoma invasion and metastasis-inducing protein 1-like	XP_003971397	0.00
TR101295|c2_g1_i8	mediator of rna polymerase ii transcription subunit 23-like	XP_003971671	0.00
TR86535|c1_g2_i2	acyl- :lysophosphatidylglycerol acyltransferase 1-like	XP_003971864	0.00
TR79528|c0_g1_i1	transmembrane protein 198-b-like	XP_003973145	0.00
TR97718|c2_g2_i10	neural cell adhesion molecule l1-like	XP_003973781	0.00
TR99493|c1_g2_i3	platelet-derived growth factor receptor alpha-like	XP_003973981	0.00
TR97668|c8_g1_i10	angiopoietin-related protein 4-like	XP_003974409	5.23173e-59
TR92844|c2_g1_i3	protein fam189a2-like	XP_003974562	0.00
TR92844|c2_g1_i8	protein fam189a2-like	XP_003974562	8.14846e-84
TR98800|c2_g2_i3	swi snf-related matrix-associated actin-dependent regulator of chromatin subfamily b member 1-like isoform 2	XP_003974591	0.00
TR92343|c2_g1_i4	ubiquitin-conjugating enzyme e2 g1-like	XP_003974619	8.64531e-71
TR102709|c2_g1_i3	myotubularin-related protein 3-like	XP_003974778	1.73955e-19
TR93784|c4_g1_i2	ubiquitin-associated domain-containing protein 1-like	XP_003975157	1.87555e-144
TR95203|c9_g1_i1	parathyroid hormone parathyroid hormone-related peptide receptor-like	XP_003975421	0.00
TR98368|c4_g2_i3	kinesin-like protein kif1a-like	XP_003975631	0.00
TR99433|c2_g2_i13	transferrin receptor protein 1-like	XP_003975880	0.00
TR101810|c6_g1_i3	glutamate decarboxylase 1-like	XP_003975902	1.07712e-146
TR88197|c5_g2_i1	interferon-related developmental regulator 1-like	XP_003977436	0.00
TR99585|c3_g3_i14	non-pou domain-containing octamer-binding	XP_003977458	0.00
TR97253|c0_g1_i4	rna 3 -terminal phosphate cyclase-like	XP_003977552	1.12837e-94
TR100629|c2_g1_i5	mastermind-like protein 1-like	XP_003978162	1.75842e-138
TR82562|c0_g1_i6	ribonuclease t2- partial	XP_003979242	8.60019e-68
TR93208|c3_g1_i6	ribonuclease p protein subunit p40-like	XP_003979560	0.00
TR99753|c0_g3_i3	short coiled-coil protein a-like	XP_004065603	1.76899e-35
TR100116|c3_g1_i2	PREDICTED: uncharacterized protein LOC101159647	XP_004066150	0.00
TR96517|c2_g2_i22	mau2 chromatid cohesion factor homolog	XP_004067642	0.00
TR86680|c4_g1_i4	cingulin-like protein 1-like	XP_004069999	0.00
TR93590|c5_g1_i15	sodium nucleoside cotransporter 1-like	XP_004070063	0.00
TR99530|c1_g3_i1	protein bicaudal d homolog 2-like	XP_004070986	1.94604e-42
TR102578|c2_g2_i3	PREDICTED: uncharacterized protein LOC101166556	XP_004072049	0.189837
TR99585|c3_g3_i1	dna polymerase delta subunit 2-like	XP_004072565	0.00
TR89325|c6_g2_i7	histone-lysine n-methyltransferase setd7-like	XP_004073641	2.11401e-57
TR86721|c4_g1_i13	small conductance calcium-activated potassium channel protein 2-like	XP_004074862	0.00
TR92305|c9_g1_i9	PREDICTED: paralemmin-2-like	XP_004075052	0.00
TR102321|c1_g2_i16	high affinity cationic amino acid transporter 1-like	XP_004075574	2.71367e-95
TR88187|c5_g2_i1	signal-induced proliferation-associated 1-like protein 1-like	XP_004076447	2.32994e-107
TR89150|c0_g1_i3	protein cwc15 homolog	XP_004076530	1.13696e-67
TR96205|c1_g1_i3	epoxide hydrolase 1-like	XP_004077520	6.23848e-120
TR85035|c3_g2_i1	sodium- and chloride-dependent transporter xtrp3-like isoform 1	XP_004077688	0.00
TR88450|c6_g1_i4	basal cell adhesion molecule-like	XP_004078327	0.00
TR93036|c3_g1_i6	cklf-like marvel transmembrane domain-containing protein 6-like isoform 1	XP_004078477	1.6532e-45
TR97207|c9_g2_i1	PREDICTED: uncharacterized protein LOC101166742	XP_004078640	0.00
TR102175|c3_g1_i15	PREDICTED: uncharacterized protein LOC101161832	XP_004078859	0.00
TR96150|c4_g2_i4	PREDICTED: ezrin-like	XP_004082829	0.00
TR90976|c6_g2_i6	mesoderm-specific transcript homolog isoform 1	XP_004083091	1.13464e-128
TR90976|c6_g2_i9	mesoderm-specific transcript homolog isoform 1	XP_004083091	9.69241e-172
TR94145|c3_g1_i5	PREDICTED: synaptotagmin-1-like	XP_004083249	1.45848e-87
TR98849|c0_g1_i4	serine threonine-protein kinase 3 4-like	XP_004086244	0.00
TR99727|c2_g4_i6	b-cell receptor-associated protein 31-like isoform 1	XP_004086381	4.46678e-114
TR82715|c0_g1_i4	stem 28 kda glyco	XP_004510320	0.946631
TR99891|c1_g1_i8	pleckstrin homology-like domain family b member 1-like	XP_004537989	0.00
TR88302|c3_g3_i7	ring finger and ccch-type zinc finger domain-containing protein 2-like isoform x5	XP_004538368	0.00
TR101243|c0_g1_i2	enhancer of mrna-decapping protein 3-like isoform x3	XP_004539788	1.76817e-90
TR81433|c0_g1_i12	caax prenyl protease 1 homolog	XP_004540520	0.00
TR96664|c2_g1_i17	leucine-rich repeat-containing protein 9-like	XP_004540623	0.00
TR101483|c1_g2_i6	estrogen-related receptor gamma-like isoform x2	XP_004542029	0.00
TR85600|c0_g1_i2	5 -amp-activated protein kinase subunit beta-2-like	XP_004542597	9.71468e-164
TR95245|c1_g1_i5	wd repeat-containing protein 47-like	XP_004542609	0.00
TR83133|c1_g1_i5	integral membrane protein 2c-like isoform x1	XP_004542749	3.30743e-93
TR92350|c3_g1_i7	epidermal growth factor receptor-like	XP_004542932	0.00
TR89916|c10_g1_i1	acyl- synthetase family member mitochondrial-like isoform x1	XP_004543340	0.00
TR97439|c2_g1_i5	dna repair protein complementing xp-g cells homolog	XP_004543385	0.00
TR91023|c7_g1_i2	protocadherin-17-like isoform x1	XP_004543413	0.00
TR96895|c3_g1_i6	glutamate receptor 4-like isoform x4	XP_004543929	2.96304e-33
TR93680|c4_g2_i5	ankyrin repeat and socs box protein 6-like	XP_004544202	0.00
TR93446|c3_g2_i8	PREDICTED: thrombospondin-4-B-like	XP_004544778	1.71997e-106
TR93237|c0_g1_i14	protein polybromo-1-like isoform x3	XP_004544877	0.00
TR93237|c0_g1_i4	protein polybromo-1-like isoform x3	XP_004544877	0.00
TR92965|c13_g1_i3	ankyrin repeat domain-containing protein 13d-like	XP_004545557	0.00
TR96457|c8_g1_i10	fibroblast growth factor 13-like isoform x2	XP_004545736	9.95983e-160
TR96457|c8_g1_i12	fibroblast growth factor 13-like isoform x3	XP_004545737	7.53831e-132
TR89016|c9_g2_i2	catenin delta-2-like	XP_004546560	0.00
TR100627|c0_g1_i6	structural maintenance of chromosomes flexible hinge domain-containing protein 1-like isoform x1	XP_004546934	0.00
TR96484|c5_g1_i6	pdz and lim domain protein 5-like isoform x2	XP_004547365	0.00
TR88247|c1_g4_i7	sorting nexin-13-like isoform x1	XP_004547995	0.00
TR99405|c0_g1_i10	endoplasmic reticulum-golgi intermediate compartment protein 3-like isoform x1	XP_004548890	0.00
TR99405|c0_g1_i6	endoplasmic reticulum-golgi intermediate compartment protein 3-like isoform x1	XP_004548890	0.00
TR95921|c10_g1_i1	PREDICTED: geminin-like	XP_004549287	1.10264e-82
TR93010|c1_g1_i7	tbc1 domain family member 9-like	XP_004549412	0.00
TR100661|c4_g1_i5	e3 ubiquitin-protein ligase nedd4-like isoform x5	XP_004549706	8.53576e-156
TR90693|c4_g2_i7	eukaryotic translation initiation factor 2 subunit 1-like isoform x1	XP_004550509	4.43728e-168
TR95092|c4_g1_i6	disks large-associated protein 2-like isoform x4	XP_004550556	0.00
TR92833|c5_g3_i15	receptor-type tyrosine-protein phosphatase epsilon-like	XP_004551587	3.17781e-168
TR91929|c0_g4_i3	collagen alpha-1 chain-like isoform x2	XP_004552170	3.46785e-168
TR100057|c0_g1_i14	e3 ubiquitin-protein ligase unkl-like	XP_004552260	5.06537e-152
TR87843|c4_g1_i7	mpn domain-containing	XP_004552754	0.00
TR85392|c6_g1_i11	kinesin-like protein kif23-like isoform x3	XP_004553104	0.00
TR101756|c2_g4_i3	contactin-associated 4-like	XP_004553546	0.00
TR100211|c2_g1_i2	prominin-1-a-like isoform x11	XP_004553727	2.28341e-86
TR90767|c2_g2_i2	proteoglycan 4-like isoform x1	XP_004553883	0.00
TR95611|c0_g1_i30	neural cell adhesion molecule l1-like isoform x1	XP_004554222	0.00
TR101365|c4_g4_i4	arginine-glutamic acid dipeptide repeats isoform x4	XP_004554274	0.00
TR92902|c3_g2_i1	rab3 gtpase-activating protein non-catalytic subunit-like isoform x2	XP_004554871	3.04503e-16
TR91499|c2_g3_i11	protein dos-like isoform x1	XP_004554963	0.00
TR91499|c2_g3_i12	protein dos-like isoform x1	XP_004554963	0.00
TR92711|c0_g1_i9	telomerase protein component 1-like isoform x1	XP_004555260	0.00
TR97627|c1_g4_i7	rab effector -like	XP_004555421	0.00
TR91475|c2_g2_i1	excitatory amino acid transporter 1-like	XP_004556201	0.00
TR89724|c2_g2_i3	sepiapterin reductase-like	XP_004556202	2.27115e-120
TR84742|c0_g2_i1	deformed epidermal autoregulatory factor 1 homolog	XP_004556355	0.00
TR98448|c1_g1_i7	ataxin-2-like isoform x3	XP_004556522	2.21121e-169
TR102256|c0_g1_i1	PREDICTED: uncharacterized protein LOC101475758 isoform X2	XP_004556583	1.54381e-163
TR98946|c1_g2_i9	peripheral-type benzodiazepine receptor-associated protein 1-like	XP_004557524	4.15746e-113
TR98690|c1_g1_i4	abhydrolase domain-containing protein 2-a-like	XP_004557979	0.00
TR91930|c4_g1_i7	oxysterols receptor lxr-alpha-like isoform x1	XP_004558101	0.00
TR92378|c4_g1_i9	voltage-dependent calcium channel subunit alpha-2 delta-3-like isoform x1	XP_004558938	0.00
TR102110|c6_g1_i8	dedicator of cytokinesis protein 3-like isoform x5	XP_004559073	0.00
TR101712|c3_g2_i1	PREDICTED: uncharacterized protein LOC101467716	XP_004559121	3.31577e-21
TR92566|c2_g2_i2	sorbin and sh3 domain-containing protein 1-like isoform x3	XP_004559675	0.00
TR96027|c2_g1_i5	leucine-rich repeat flightless-interacting protein 2-like isoform x11	XP_004559724	9.49499e-158
TR100690|c1_g1_i5	zinc transporter zip9-like	XP_004559852	2.54525e-66
TR89599|c9_g1_i1	protein fam43a-like	XP_004561521	0.00
TR100483|c5_g1_i9	clathrin heavy chain 1-like isoform x3	XP_004561712	0.00
TR85761|c0_g2_i5	intraflagellar transport protein 140 homolog isoform x1	XP_004562562	0.00
TR93256|c5_g1_i4	PREDICTED: uncharacterized protein LOC101477877	XP_004562810	8.404e-145
TR98813|c2_g3_i2	dna-directed rna polymerase i subunit rpa1-like	XP_004563660	0.00
TR89340|c3_g1_i3	potassium voltage-gated channel subfamily g member 2-like	XP_004563755	0.00
TR88929|c3_g2_i9	connector enhancer of kinase suppressor of ras 2-like isoform x2	XP_004563931	0.00
TR94692|c6_g1_i2	gdnf family receptor alpha-4-like	XP_004564046	0.00
TR101325|c4_g1_i10	rho gtpase-activating protein 1-like isoform x1	XP_004564165	0.00
TR96309|c2_g1_i5	jnk1 mapk8-associated membrane	XP_004564218	4.60912e-134
TR101316|c8_g1_i12	sister chromatid cohesion protein pds5 homolog a-like isoform x1	XP_004564362	0.00
TR90490|c6_g1_i4	trichohyalin-like isoform x2	XP_004564388	0.00
TR101574|c0_g1_i4	atp-dependent rna helicase an3-like isoform x2	XP_004566333	0.00
TR87599|c2_g2_i2	tgf-beta receptor type-2-like	XP_004566372	0.00
TR97735|c1_g1_i8	PREDICTED: uncharacterized protein LOC101473658	XP_004566894	1.27125e-22
TR87924|c4_g1_i4	dedicator of cytokinesis protein 11-like isoform x2	XP_004567161	0.00
TR97004|c0_g2_i5	rna-binding protein 4b-like	XP_004567166	1.36941e-77
TR95592|c4_g2_i2	homeobox protein cut-like 2-like isoform x2	XP_004567388	0.00
TR96490|c2_g1_i5	myb sant-like dna-binding domain-containing protein 2-like isoform x2	XP_004567498	2.68292e-168
TR96490|c2_g1_i7	myb sant-like dna-binding domain-containing protein 2-like isoform x2	XP_004567498	2.68292e-168
TR100019|c7_g1_i3	cub and sushi domain-containing protein 3-like isoform x2	XP_004568130	0.00
TR88939|c5_g2_i8	cyclin-dependent kinase 16-like isoform x1	XP_004568190	0.00
TR91366|c3_g1_i2	protein-methionine sulfoxide oxidase mical3a-like isoform x3	XP_004568334	0.00
TR100427|c5_g1_i4	ras-associating and dilute domain-containing isoform x3	XP_004568378	5.9365e-82
TR101569|c5_g1_i2	tripartite motif-containing protein 2-like	XP_004568420	0.00
TR102211|c0_g1_i18	feline leukemia virus subgroup c receptor-related protein 1-like	XP_004568484	0.00
TR102211|c0_g1_i6	feline leukemia virus subgroup c receptor-related protein 1-like	XP_004568484	0.00
TR99608|c1_g1_i1	PREDICTED: fumarylacetoacetase-like	XP_004568745	0.00
TR91567|c4_g1_i4	rho-associated protein kinase 2-like isoform x4	XP_004568816	0.00
TR94272|c6_g1_i1	scl-interrupting locus protein homolog isoform x1	XP_004569388	0.00
TR91997|c3_g1_i1	serine threonine-protein kinase brsk1-like	XP_004570371	0.00
TR94878|c0_g2_i13	coiled-coil domain-containing protein 18-like isoform x1	XP_004570618	0.00
TR92943|c3_g1_i3	poly -binding-splicing factor puf60-like isoform x1	XP_004572485	2.83638e-157
TR97204|c1_g1_i2	snf-related serine threonine-protein kinase-like	XP_004574392	9.24646e-110
TR101597|c2_g1_i21	PREDICTED: ensconsin-like	XP_004574533	4.46754e-77
TR94316|c2_g1_i3	rab gdp dissociation inhibitor beta-like	XP_004575313	0.00
TR95311|c4_g2_i7	serine threonine-protein phosphatase 6 regulatory ankyrin repeat subunit a- partial	XP_004576561	6.60223e-85
TR101710|c2_g1_i6	wd repeat-containing protein 63 isoform x2	XP_004752736	481678
TR92882|c1_g1_i4	PREDICTED: uncharacterized protein LOC101885230	XP_005160450	5.66794e-11
TR102686|c4_g2_i3	zinc finger protein 45-like	XP_005168114	1.32122e-107
TR90139|c0_g2_i3	protein slowmo homolog 2 isoform x1	XP_005168844	2.0936e-30
TR100860|c2_g1_i2	PREDICTED: uncharacterized protein LOC100334495	XP_005174467	3.70667e-50
TR86179|c0_g1_i2	gtp-binding protein sar1b-like	XP_005181168	1.84712e-81
TR97624|c4_g4_i6	swi snf-related matrix-associated actin-dependent regulator of chromatin subfamily d member 3 isoform x2	XP_005449046	0.00
TR90296|c6_g2_i1	rna-binding raly-like isoform x3	XP_005449089	2.27417e-89
TR102447|c0_g1_i9	zinc finger fyve domain-containing protein 1-like isoform x2	XP_005449749	0.00
TR96197|c5_g2_i8	band -like protein 1-like isoform x10	XP_005450189	0.00
TR100435|c5_g2_i7	contactin-4-like isoform x4	XP_005450193	0.00
TR89935|c3_g3_i8	transcription initiation factor tfiid subunit 4-like isoform x1	XP_005450272	0.00
TR95120|c2_g1_i9	heat repeat containing 7a isoform x2	XP_005450672	0.00
TR95060|c2_g2_i17	PREDICTED: uncharacterized protein C14orf93-like	XP_005450692	3.73283e-31
TR94927|c0_g1_i7	PREDICTED: poly	XP_005450809	0.00
TR92786|c2_g2_i1	dna-binding protein rfx7-like isoform x4	XP_005450910	1.87619e-52
TR98089|c5_g1_i16	pleckstrin homology domain-containing family a member 5 isoform x6	XP_005450967	0.00
TR91813|c7_g1_i9	kn motif and ankyrin repeat domain-containing protein 1 isoform x1	XP_005451609	0.00
TR96413|c2_g3_i2	golgin subfamily a member 6-like protein 1-like	XP_005451618	0.00056291
TR85170|c0_g1_i2	zinc finger protein 484-like isoform x2	XP_005451713	0.00
TR101791|c1_g4_i7	protein piccolo-like	XP_005451777	0.00
TR100110|c3_g4_i22	myosin-13-like isoform x9	XP_005451850	0.00
TR100490|c1_g1_i3	helicase with zinc finger domain 2-like	XP_005452323	0.00
TR101825|c0_g3_i12	PREDICTED: cyclin-I-like	XP_005452620	1.20104e-40
TR101825|c0_g3_i4	PREDICTED: cyclin-I-like	XP_005452620	9.23746e-36
TR101825|c0_g3_i6	PREDICTED: cyclin-I-like	XP_005452620	2.19463e-40
TR100142|c2_g1_i3	plectin-like isoform x2	XP_005452881	0.00
TR92519|c2_g2_i4	e3 ubiquitin-protein ligase ubr3-like isoform x2	XP_005452998	0.00
TR89490|c3_g4_i3	unconventional myosin-ixa-like isoform x2	XP_005453133	0.00
TR85101|c2_g2_i4	low quality protein: pseudopodium-enriched atypical kinase 1-like	XP_005453162	0.00
TR96588|c2_g1_i4	coiled-coil domain-containing protein 69-like	XP_005453290	1.15767e-69
TR99951|c3_g2_i12	glycerate kinase-like isoform x1	XP_005453530	0.00
TR92667|c1_g2_i6	udp- c:betagal beta- -n-acetylglucosaminyltransferase 3-like	XP_005454036	0.00
TR91751|c4_g1_i2	protein fam65a-like isoform x2	XP_005454297	0.00
TR88858|c5_g2_i11	cgmp-dependent 3 -cyclic phosphodiesterase-like isoform x2	XP_005454407	0.00
TR102414|c9_g7_i2	death domain-containing protein 1-like isoform x1	XP_005454454	2.30565e-80
TR102414|c9_g7_i4	death domain-containing protein 1-like isoform x1	XP_005454454	3.35983e-80
TR88755|c5_g1_i2	netrin receptor unc5d-like isoform x2	XP_005454542	0.00
TR95879|c5_g1_i1	sorting nexin-9 isoform x2	XP_005454783	0.00
TR88746|c0_g2_i1	neuronal pas domain-containing protein 3-like isoform x2	XP_005455821	3.308e-114
TR102628|c1_g1_i2	collagen alpha-6 chain-like isoform x1	XP_005456052	0.00
TR74385|c0_g1_i2	PREDICTED: uncharacterized protein KIAA1211-like isoform X1	XP_005456404	0.00776844
TR97349|c4_g1_i7	hermansky-pudlak syndrome 1 protein homolog	XP_005456551	0.00
TR90664|c9_g1_i7	lysine-specific demethylase 4c-like isoform x4	XP_005456866	0.00
TR92859|c6_g2_i5	zinc finger protein basonuclin-2-like isoform x3	XP_005457034	0.00
TR92859|c6_g2_i6	zinc finger protein basonuclin-2-like isoform x3	XP_005457034	0.00
TR93889|c2_g2_i8	lens epithelium-derived growth factor-like isoform x3	XP_005457036	4.73696e-98
TR90993|c5_g1_i4	tyrosine-protein kinase transmembrane receptor ror1-like isoform x2	XP_005457143	0.00
TR71290|c0_g1_i2	dolichol-phosphate mannosyltransferase subunit 3-like	XP_005457286	8.01783e-47
TR94894|c1_g2_i5	tetratricopeptide repeat protein 37 isoform x1	XP_005457545	0.00
TR100667|c6_g1_i8	dna polymerase zeta catalytic subunit-like	XP_005457986	4.95359e-53
TR87968|c0_g1_i5	low-density lipoprotein receptor-related protein 8-like isoform x5	XP_005458115	4.58153e-119
TR93436|c3_g2_i6	protein zyg-11 homolog isoform x2	XP_005458117	0.00
TR100930|c2_g1_i13	leucine-rich repeat-containing protein 59-like isoform x2	XP_005458265	6.04395e-67
TR86817|c7_g1_i4	homeodomain transcription factor 1-like isoform x2	XP_005458504	0.00
TR99414|c4_g1_i11	meiosis arrest female protein 1 homolog isoform x2	XP_005458612	0.00
TR97697|c2_g1_i3	multiple egf-like-domains 6 isoform x1	XP_005459061	0.00
TR97697|c2_g1_i7	multiple egf-like-domains 6 isoform x2	XP_005459062	0.00
TR102198|c0_g4_i9	diacylglycerol kinase zeta isoform x2	XP_005459281	0.00
TR82509|c1_g1_i13	protein fosb-like isoform x4	XP_005459398	1.48E-21
TR96008|c5_g2_i4	calpain-1 catalytic subunit-like	XP_005459401	0.00
TR97987|c3_g1_i10	e3 ubiquitin-protein ligase hace1-like isoform x4	XP_005459450	0.00
TR96728|c4_g2_i2	mediator of rna polymerase ii transcription subunit 13-like	XP_005459662	0.00
TR97931|c1_g5_i7	adp-ribosylation factor-like protein 4a-like isoform x1	XP_005459808	5.23722e-113
TR91838|c0_g2_i5	spindlin-w-like isoform x4	XP_005460128	5.30458e-49
TR92043|c2_g1_i7	hamartin-like isoform x3	XP_005460168	2.08808e-137
TR101760|c3_g1_i7	sodium-dependent multivitamin transporter-like isoform x2	XP_005460298	0.00
TR84235|c0_g1_i4	amyloid beta a4 precursor protein-binding family b member 1-like isoform x3	XP_005460739	0.00
TR102392|c1_g3_i8	smith-magenis syndrome chromosomal region candidate gene 8 isoform x1	XP_005460774	0.00
TR86818|c0_g1_i1	lipopolysaccharide-induced tumor necrosis factor-alpha factor homolog isoform x2	XP_005460782	2.35995e-107
TR99633|c2_g5_i1	ribosomal protein s6 kinase alpha-3 isoform x3	XP_005461016	0.00
TR98312|c5_g3_i7	lysine-specific demethylase 2a-like isoform x1	XP_005461404	0.00
TR86076|c1_g2_i7	neurotrypsin-like isoform x2	XP_005461495	0.00
TR94074|c3_g2_i10	rap1 gtpase-gdp dissociation stimulator 1-like isoform x1	XP_005461496	0.00
TR100664|c3_g3_i5	centrosomal protein of 68 kda-like isoform x1	XP_005461510	7.47744e-126
TR94048|c0_g1_i2	tumor suppressor p53-binding protein 1-like isoform x3	XP_005461689	0.000140732
TR99394|c1_g1_i9	cornifelin homolog b-like isoform x4	XP_005461842	1.5053e-06
TR89298|c7_g1_i1	protein daple-like isoform x1	XP_005461960	0.00
TR94336|c0_g1_i4	integrin beta-8-like isoform x2	XP_005462077	0.00
TR93348|c1_g1_i3	low quality protein: dynein heavy chain axonemal-like	XP_005462549	0.00
TR93007|c0_g1_i2	galanin receptor type 2-like isoform x1	XP_005462697	0.00
TR102277|c2_g1_i3	general transcription factor 3c polypeptide 1-like	XP_005462719	0.00
TR99410|c4_g9_i1	PREDICTED: uncharacterized protein LOC102081790	XP_005463034	6.09692e-119
TR102731|c3_g2_i3	zinc finger mynd domain-containing protein 11-like isoform x1	XP_005463077	0.00
TR102731|c3_g2_i5	zinc finger mynd domain-containing protein 11-like isoform x1	XP_005463077	0.00
TR90280|c6_g4_i2	phd finger protein 14 isoform x5	XP_005463126	0.00
TR92375|c3_g2_i1	high affinity camp-specific and ibmx-insensitive 3 -cyclic phosphodiesterase 8a isoform x2	XP_005463235	0.00
TR90988|c4_g2_i1	bone morphogenetic protein receptor type-2-like isoform x1	XP_005463427	3.50326e-154
TR88366|c0_g2_i7	low quality protein: peroxisomal acyl-coenzyme a oxidase 3	XP_005463484	0.00
TR98648|c2_g2_i1	muscle m-line assembly protein unc-89-like	XP_005463583	6.74654e-161
TR98203|c4_g1_i9	tetratricopeptide repeat protein 40-like isoform x2	XP_005463872	0.00
TR98519|c4_g1_i3	cyclic amp-dependent transcription factor atf-6 beta-like	XP_005464376	5.95024e-102
TR98371|c0_g1_i4	chromobox protein homolog 6-like isoform x2	XP_005464935	2.85735e-122
TR101110|c1_g1_i5	low quality protein: focadhesin-like	XP_005465346	0.00
TR94170|c5_g1_i4	zinc finger protein 638-like isoform x2	XP_005465414	0.00
TR99116|c1_g1_i2	PREDICTED: uncharacterized protein LOC100689988	XP_005465703	0.620344
TR99931|c4_g7_i8	myelin transcription factor 1-like	XP_005465723	0.00
TR91170|c5_g1_i7	bifunctional protein ncoat-like	XP_005465859	0.00
TR88643|c1_g1_i10	PREDICTED: uncharacterized protein LOC102079580 isoform X3	XP_005466215	1.26104e-28
TR87436|c1_g1_i9	tectonin beta-propeller repeat-containing protein 2	XP_005466266	0.00
TR95885|c0_g1_i17	bromodomain adjacent to zinc finger domain protein 2b-like isoform x7	XP_005466903	0.00
TR85569|c0_g1_i8	e3 ubiquitin-protein ligase nedd4-like isoform x1	XP_005467133	0.00
TR87245|c2_g2_i3	eukaryotic translation initiation factor 4 gamma 2-like	XP_005467233	0.00
TR95140|c7_g2_i2	dystrophin-related protein 2 isoform x5	XP_005467492	0.00
TR96711|c3_g3_i6	histone-lysine n- h3 lysine-36 and h4 lysine-20 specific isoform x2	XP_005467874	0.00
TR101124|c8_g2_i7	sodium potassium calcium exchanger 2-like isoform x5	XP_005468229	0.00
TR93701|c0_g1_i3	receptor-type tyrosine-protein phosphatase delta-like isoform x18	XP_005468279	0.00
TR93701|c0_g1_i6	receptor-type tyrosine-protein phosphatase delta-like isoform x18	XP_005468279	0.00
TR90586|c2_g2_i1	latrophilin-3-like isoform x8	XP_005468296	0.00
TR98964|c0_g1_i3	hmg domain-containing protein 4-like isoform x3	XP_005468540	4.31763e-82
TR98704|c1_g1_i7	PREDICTED: uncharacterized protein LOC102078207 isoform X1	XP_005468585	1.76245e-84
TR99547|c2_g1_i6	calmodulin-regulated spectrin-associated protein 3-like isoform x2	XP_005468778	0.00
TR95678|c2_g2_i5	bai1-associated protein 3	XP_005469021	0.00
TR95678|c2_g2_i8	bai1-associated protein 3	XP_005469021	0.00
TR101555|c2_g2_i9	PREDICTED: uncharacterized protein LOC102076147	XP_005469027	0.00
TR100803|c5_g2_i6	micronuclear linker histone poly isoform x2	XP_005469892	2.87512e-09
TR98336|c2_g1_i1	testis-expressed sequence 2 isoform x2	XP_005470103	0.00
TR98633|c5_g1_i5	vps10 domain-containing receptor 1-like isoform x2	XP_005470217	0.00
TR91489|c0_g2_i1	serine threonine-protein kinase 10-like	XP_005470225	1.47822e-132
TR90919|c2_g2_i1	protein dgcr14-like	XP_005470340	0.00
TR97073|c0_g1_i3	PREDICTED: uncharacterized protein C5orf42-like isoform X2	XP_005470363	0.00
TR99865|c4_g1_i1	alpha-mannosidase 2-like	XP_005470646	5.29727e-131
TR100075|c6_g1_i36	PREDICTED: uncharacterized protein LOC102078212	XP_005470879	7.35866e-95
TR91723|c2_g1_i4	ubiquitin-conjugating enzyme e2 d4-like isoform x3	XP_005471264	3.66534e-38
TR96890|c3_g2_i2	PREDICTED: supervillin-like	XP_005471529	1.43197e-105
TR94791|c1_g3_i7	supervillin-like isoform x11	XP_005471699	8.84214e-107
TR88015|c1_g1_i4	isopentenyl-diphosphate delta-isomerase 1-like isoform x2	XP_005471729	1.90317e-123
TR96859|c0_g1_i17	probable phospholipid-transporting atpase ib isoform x3	XP_005471937	0.00
TR97294|c0_g1_i8	transcriptional regulator atrx-like isoform x2	XP_005472036	0.00
TR90505|c0_g1_i17	kinesin family member 13a	XP_005472483	0.00
TR87131|c0_g3_i1	testis-expressed sequence 10 protein homolog isoform x1	XP_005472803	1.30081e-138
TR92849|c5_g2_i1	leukemia inhibitory factor receptor-like	XP_005473514	3.34715e-110
TR92849|c5_g2_i4	leukemia inhibitory factor receptor-like	XP_005473514	0.00
TR82065|c0_g1_i3	kremen protein 1-like isoform x1	XP_005473683	0.00
TR89234|c3_g1_i4	attractin-like protein 1-like isoform x3	XP_005473778	0.00
TR100210|c1_g1_i3	1-phosphatidylinositol 3-phosphate 5-kinase isoform x5	XP_005475245	0.00
TR95851|c12_g2_i9	peripheral plasma membrane protein cask-like isoform x7	XP_005475306	0.00
TR95851|c12_g2_i19	peripheral plasma membrane protein cask-like isoform x8	XP_005475307	1.74205e-156
TR95851|c12_g2_i12	peripheral plasma membrane protein cask-like isoform x11	XP_005475310	0.00
TR90845|c1_g4_i1	uv excision repair protein rad23 homolog b-like isoform x1	XP_005475733	5.35521e-75
TR98163|c9_g1_i1	upf0606 protein kiaa1549-like isoform x3	XP_005475760	4.35599e-158
TR101219|c1_g1_i4	PREDICTED: vezatin-like	XP_005475943	0.00
TR97687|c3_g1_i4	protein crumbs homolog 1-like	XP_005476029	0.00
TR98018|c3_g2_i12	surp and g-patch domain-containing protein 1-like	XP_005476229	0.00
TR100461|c0_g2_i5	von willebrand factor a domain-containing protein 5b2-like isoform x1	XP_005476276	0.00
TR100461|c0_g2_i6	von willebrand factor a domain-containing protein 5b2-like isoform x1	XP_005476276	0.00
TR98368|c4_g2_i12	kinesin-like protein kif1a-like isoform x1	XP_005476353	0.00
TR98368|c4_g2_i8	kinesin-like protein kif1a-like isoform x2	XP_005476354	0.00
TR101767|c4_g1_i5	histone-lysine n-methyltransferase 2c	XP_005476390	0.00
TR94444|c4_g1_i10	PREDICTED: uncharacterized protein KIAA0146-like isoform X3	XP_005476469	9.96322e-125
TR94444|c4_g1_i14	PREDICTED: uncharacterized protein KIAA0146-like isoform X3	XP_005476469	0.00
TR91547|c6_g2_i6	rho-associated protein kinase 1-like isoform x2	XP_005476505	0.00
TR93608|c5_g1_i2	protein apcdd1-like isoform x1	XP_005476714	0.00
TR97861|c2_g2_i1	protein delta homolog 1-like isoform x2	XP_005477188	0.00
TR94167|c5_g4_i1	transforming growth factor-beta receptor-associated protein 1-like	XP_005477248	0.00
TR101674|c7_g2_i1	wnt1-inducible-signaling pathway protein 1-like	XP_005478698	0.00
TR101398|c6_g2_i19	kinesin-like protein kif3a-like isoform x3	XP_005719825	1.70168e-127
TR77133|c0_g1_i1	interferon-induced very large gtpase 1- partial	XP_005721004	0.00
TR101671|c2_g3_i11	dystrobrevin alpha-like isoform x5	XP_005721502	1.04309e-07
TR89660|c4_g1_i5	myc box-dependent-interacting protein 1-like isoform x2	XP_005723359	0.00
TR100784|c3_g1_i5	dual 3 -cyclic-amp and -gmp phosphodiesterase 11a-like	XP_005723570	0.00
TR95868|c0_g1_i15	btb poz domain-containing protein 7-like	XP_005724062	0.00
TR97485|c1_g5_i11	williams-beuren syndrome chromosomal region 16 isoform x2	XP_005725465	1.73952e-88
TR100130|c0_g1_i7	delta-sarcoglycan-like isoform x1	XP_005725509	7.68528e-157
TR95135|c4_g1_i1	transcription factor 4-like isoform x3	XP_005725571	1.90653e-131
TR95135|c4_g1_i10	transcription factor 4-like isoform x3	XP_005725571	1.84187e-131
TR101217|c2_g2_i1	contactin-4-like isoform x2	XP_005726684	1.88504e-49
TR96824|c0_g1_i3	carnitine o-palmitoyltransferase mitochondrial-like	XP_005727316	0.00
TR93375|c3_g7_i6	sulfide:quinone mitochondrial-like	XP_005728081	6.94794e-169
TR91956|c3_g3_i1	peroxisome biogenesis factor 1-like	XP_005728353	0.00
TR97989|c2_g2_i5	synaptotagmin-like protein 1-like isoform x1	XP_005728358	1.14991e-102
TR101599|c3_g1_i12	disks large-associated protein 3-like isoform x1	XP_005728918	0.00
TR96438|c0_g3_i4	zinc finger fyve domain-containing protein 9-like	XP_005729222	0.00
TR88302|c3_g3_i12	roquin-2-like isoform x4	XP_005729330	0.00
TR97260|c1_g2_i6	nmda receptor synaptonuclear signaling and neuronal migration factor-like isoform x4	XP_005729369	5.18692e-56
TR99683|c3_g1_i4	mediator of rna polymerase ii transcription subunit 22-like isoform x4	XP_005729469	5.0243e-78
TR94468|c10_g5_i2	serine threonine-protein kinase ulk2-like isoform x1	XP_005729620	0.00
TR92478|c3_g3_i5	heterochromatin protein 1-binding protein 3-like isoform x2	XP_005729758	3.43127e-105
TR97091|c4_g1_i4	fez family zinc finger protein 1-like	XP_005731698	5.49379e-102
TR89149|c9_g1_i4	microtubule-associated protein 1b-like	XP_005732459	0.00
TR88648|c2_g1_i6	beta- n-acetylgalactosaminyltransferase 1-like	XP_005732744	0.00
TR96269|c4_g1_i2	anoctamin-8-like isoform x2	XP_005733221	0.00
TR96433|c0_g6_i1	PREDICTED: uncharacterized protein LOC102211872 isoform X1	XP_005733607	8.16425e-160
TR98689|c4_g1_i5	probable g-protein coupled receptor 144-like	XP_005733664	0.00
TR83048|c0_g1_i8	major facilitator superfamily domain-containing protein 9-like isoform x1	XP_005733979	0.00
TR94428|c3_g2_i6	nadp-dependent malic mitochondrial-like	XP_005733989	0.00
TR88619|c2_g2_i3	transducin-like enhancer protein 1-like isoform x5	XP_005734145	0.00
TR98419|c2_g3_i1	coiled-coil domain-containing protein 136-like	XP_005734363	4.66629e-11
TR101776|c3_g1_i8	serine threonine-protein kinase endoribonuclease ire1-like isoform x1	XP_005734696	0.00
TR102321|c1_g2_i6	high affinity cationic amino acid transporter 1-like isoform x5	XP_005736037	2.54279e-119
TR101756|c2_g4_i2	contactin-associated 4-like	XP_005737002	0.00
TR94366|c6_g2_i8	e3 ubiquitin-protein ligase rfwd2-like	XP_005737615	0.00
TR102485|c1_g1_i15	ubiquitin-conjugating enzyme e2 variant 3-like isoform x1	XP_005737757	0.00
TR96075|c6_g1_i8	non-syndromic hearing impairment protein 5-like	XP_005738539	9.37634e-134
TR69416|c1_g1_i1	low quality protein: protein virilizer homolog	XP_005738639	0.677277
TR91540|c0_g1_i10	calpain small subunit 1-like	XP_005739320	3.72286e-34
TR94324|c13_g4_i6	PREDICTED: sortilin-like	XP_005739491	0.00
TR83686|c0_g2_i2	protein os-9-like isoform x1	XP_005739694	0.00
TR83757|c0_g1_i5	probable atp-dependent rna helicase dhx35-like	XP_005740479	0.00
TR84344|c2_g1_i3	PREDICTED: uncharacterized protein CXorf38-like	XP_005742063	3.40827e-78
TR99850|c3_g1_i2	homeobox protein cut-like 1-like isoform x3	XP_005742149	0.00
TR82509|c1_g1_i2	protein fosb-like isoform x1	XP_005742177	3.3373e-136
TR88352|c0_g1_i4	cyclic amp-responsive element-binding protein 1-like isoform x2	XP_005742317	2.55919e-65
TR99813|c2_g1_i9	histone-lysine n-methyltransferase suv420h1-like	XP_005742903	0.00
TR96182|c5_g1_i4	PREDICTED: uncharacterized protein C18orf19 homolog B-like	XP_005743004	7.57013e-44
TR101463|c4_g3_i8	calcium calmodulin-dependent protein kinase type 1d-like	XP_005743406	0.00
TR92248|c5_g1_i3	keratin-like protein krt222-like isoform x1	XP_005746078	0.00
TR93793|c2_g2_i1	coatomer subunit epsilon-like isoform x3	XP_005746867	9.03248e-50
TR89039|c2_g1_i1	semaphorin-6d-like isoform x5	XP_005746925	1.09146e-134
TR94876|c0_g2_i1	PREDICTED: cpG-binding protein-like	XP_005748055	1.19707e-157
TR100799|c2_g1_i10	target of nesh-sh3-like	XP_005748601	0.207165
TR87144|c4_g1_i6	fas-binding factor 1 homolog isoform x3	XP_005750158	3.78571e-73
TR90365|c8_g5_i3	stromal interaction molecule 1-like isoform x2	XP_005750306	0.00
TR102292|c4_g1_i3	breast cancer anti-estrogen resistance protein 1-like	XP_005750536	0.00
TR93574|c2_g1_i1	fsd1-like isoform x3	XP_005750766	1.36845e-171
TR102435|c3_g3_i21	atp-binding cassette sub-family c member 9-like isoform x5	XP_005750923	0.00
TR94501|c3_g1_i1	homer protein homolog 2-like isoform x1	XP_005753093	8.1235e-59
TR88029|c0_g1_i12	macrophage colony-stimulating factor 1 receptor 2-like	XP_005753282	0.00
TR97027|c2_g2_i8	upf0489 protein c5orf22 homolog isoform x4	XP_005754727	1.68033e-122
TR88048|c0_g5_i1	v-set domain-containing t-cell activation inhibitor 1-like isoform x1	XP_005755496	0.000866915
TR89466|c3_g1_i10	dihydropyrimidinase-related protein 2- partial	XP_005755641	5.95146e-44
TR101192|c1_g1_i4	exocyst complex component 7-like isoform x3	XP_005794730	0.00
TR101192|c1_g1_i1	exocyst complex component 7-like isoform x5	XP_005794732	0.00
TR95685|c9_g2_i2	serine-rich coiled-coil domain-containing protein 1-like	XP_005795083	3.33464e-11
TR84774|c0_g1_i6	actin-binding lim protein 3-like	XP_005795587	1.32303e-142
TR93024|c3_g1_i20	histone-lysine n-methyltransferase setdb1-a-like	XP_005796564	4.89944e-40
TR93466|c1_g1_i2	microtubule-associated protein futsch-like	XP_005798661	5.97791e-68
TR94405|c3_g2_i6	hepatic leukemia factor-like	XP_005798855	3.12105e-145
TR89660|c4_g1_i7	myc box-dependent-interacting protein 1-like isoform x2	XP_005800761	5.44798e-23
TR97742|c3_g1_i1	sterile alpha and tir motif-containing protein 1-like	XP_005801097	0.00
TR98744|c5_g1_i20	rab-like protein 6-like	XP_005802229	1.21946e-92
TR98744|c5_g1_i3	rab-like protein 6-like	XP_005802229	1.22035e-92
TR96700|c0_g11_i5	microtubule-associated protein tau-like	XP_005803266	4.40329e-31
TR92067|c2_g3_i3	calcium-dependent secretion activator 1-like isoform x3	XP_005803758	3.46493e-170
TR80705|c0_g1_i2	probable palmitoyltransferase zdhhc8-like	XP_005803820	0.00
TR82458|c0_g1_i7	constitutive coactivator of peroxisome proliferator-activated receptor gamma-like	XP_005804292	0.00
TR101021|c4_g1_i3	coiled-coil and c2 domain-containing protein 1a-like	XP_005805181	0.00
TR94585|c0_g5_i2	echinoderm microtubule-associated 6- partial	XP_005806183	0.00
TR89555|c0_g1_i1	acetyl- mitochondrial-like	XP_005806760	0.00
TR96826|c4_g1_i1	collagen triple helix repeat-containing protein 1-like	XP_005807558	2.22808e-71
TR82410|c0_g1_i2	polyribonucleotide nucleotidyltransferase mitochondrial-like	XP_005807910	0.00
TR85230|c7_g1_i7	PREDICTED: glucosylceramidase-like	XP_005810346	0.00
TR93149|c6_g6_i3	peptidyl-prolyl cis-trans isomerase fkbp5-like	XP_005810495	8.48582e-96
TR101607|c2_g2_i6	atp-dependent rna helicase an3-like isoform x2	XP_005813151	0.00
TR101673|c4_g1_i3	m-phase-specific plk1-interacting	XP_005814124	3.17961e-18
TR93423|c1_g2_i5	nebulette- partial	XP_005815892	1.90438e-81
TR91217|c0_g1_i2	tubulin monoglycylase ttll3-like	XP_005816331	1.61645e-144
TR90882|c4_g4_i1	tgf-beta receptor type-1- partial	XP_005816506	4.46845e-37
TR90882|c4_g4_i7	tgf-beta receptor type-1- partial	XP_005816506	4.46845e-37
TR95358|c5_g4_i8	cystinosin- partial	XP_005817201	5.76548e-89
TR95972|c1_g4_i1	clathrin coat assembly protein ap180-like isoform x3	XP_005914333	6.97109
TR91666|c1_g1_i14	zinc finger cchc domain-containing protein 8-like isoform x3	XP_005916327	0.00
TR91038|c7_g1_i8	transcription factor coe1-like isoform x5	XP_005916503	5.21234e-92
TR101139|c5_g1_i12	sh3 domain and tetratricopeptide repeat-containing protein 2-like isoform x2	XP_005916509	0.00
TR98442|c4_g5_i13	protein unc-79 homolog isoform x3	XP_005916774	0.00
TR98442|c4_g5_i14	protein unc-79 homolog isoform x6	XP_005916777	0.00
TR93508|c6_g2_i10	supervillin-like isoform x10	XP_005918124	0.00
TR97955|c1_g1_i8	vigilin-like isoform x3	XP_005919842	0.00
TR100057|c0_g1_i7	e3 ubiquitin-protein ligase unkl-like isoform x1	XP_005920301	2.17368e-94
TR89223|c0_g2_i5	transmembrane protein 161a-like	XP_005920769	0.00
TR90185|c5_g1_i6	28s ribosomal protein mitochondrial-like isoform x2	XP_005922206	1.96357e-136
TR87753|c0_g1_i9	zinc finger bed domain-containing protein 4-like	XP_005922909	0.00
TR102538|c0_g3_i3	sterile alpha motif domain-containing protein 9-like isoform x2	XP_005922990	0.00
TR100786|c3_g1_i11	lim and calponin homology domains-containing protein 1-like isoform x7	XP_005924154	0.00
TR100744|c3_g1_i6	protein dopey-1-like	XP_005924367	0.00
TR94501|c5_g2_i5	ankyrin repeat domain-containing protein 12-like isoform x2	XP_005924656	0.00
TR87686|c1_g1_i3	glutaryl- mitochondrial-like isoform x2	XP_005924990	0.00
TR91117|c1_g2_i2	cytoplasmic phosphatidylinositol transfer protein 1-like isoform x1	XP_005925380	9.80931e-163
TR88943|c1_g1_i3	polycomb group protein asxl2-like isoform x4	XP_005926040	0.00
TR92963|c2_g1_i4	tubby-related protein 4-like	XP_005926142	0.00
TR91878|c5_g1_i5	syntaxin-2-like isoform x1	XP_005927014	7.49174e-151
TR99550|c1_g1_i4	round spermatid basic protein 1-like	XP_005927309	0.00
TR89807|c0_g1_i4	tumor necrosis factor receptor superfamily member 19-like isoform x1	XP_005927400	1.19359e-81
TR78399|c0_g1_i6	platelet-derived growth factor receptor-like	XP_005928060	4.20602e-126
TR93759|c5_g2_i7	protocadherin fat 3-like isoform x2	XP_005928091	0.00
TR89885|c5_g2_i13	lon protease homolog peroxisomal-like	XP_005929093	0.00
TR89885|c5_g2_i8	lon protease homolog peroxisomal-like	XP_005929093	0.00
TR93939|c1_g2_i1	carbohydrate sulfotransferase 12-like	XP_005929355	2.18954e-110
TR94672|c0_g1_i8	ras-associating and dilute domain-containing	XP_005929368	0.00
TR97639|c1_g2_i8	endothelin-converting enzyme 2-like isoform x2	XP_005929468	0.00
TR97202|c2_g1_i14	collagen alpha-1 chain-like isoform x3	XP_005929919	0.00
TR97202|c2_g1_i5	collagen alpha-1 chain-like isoform x3	XP_005929919	0.00
TR99765|c2_g2_i6	protein angel homolog 2-like isoform x1	XP_005929981	0.00
TR91620|c0_g1_i14	prolyl endopeptidase-like isoform x1	XP_005930625	0.00
TR94634|c5_g3_i12	high affinity immunoglobulin epsilon receptor subunit gamma-like isoform x1	XP_005931668	1.41319e-15
TR92966|c0_g2_i27	lim domain only protein 7-like isoform x5	XP_005932765	0.00
TR91498|c1_g1_i5	diacylglycerol kinase beta-like isoform x3	XP_005933487	0.00
TR92071|c0_g3_i5	aminopeptidase n- partial	XP_005933635	2.83346e-82
TR97149|c7_g3_i11	interleukin-17 receptor a-like	XP_005933898	0.00
TR96089|c2_g2_i2	lim domain only protein 7-like	XP_005935186	9.20283e-115
TR75535|c0_g1_i1	protein inscuteable homolog	XP_005935625	1.42398e-10
TR88834|c0_g1_i5	leucine-rich repeat serine threonine-protein kinase 2-like	XP_005935669	0.00
TR93090|c1_g4_i2	serpin h1-like	XP_005936028	0.00
TR97982|c4_g1_i2	PREDICTED: uncharacterized protein KIAA0947-like, partial	XP_005936095	1.56556e-135
TR84722|c1_g1_i7	PREDICTED: tuftelin-like	XP_005936195	6.31241e-132
TR95925|c1_g2_i20	unconventional myosin-xviiia-like isoform x1	XP_005937212	0.00
TR98694|c2_g1_i9	PREDICTED: uncharacterized protein LOC102300238	XP_005939383	1.81715e-38
TR88717|c1_g2_i24	PREDICTED: uncharacterized protein LOC102312768 isoform X2	XP_005939428	1.7785e-104
TR88717|c1_g2_i2	zinc finger protein 644-like isoform x1	XP_005939429	0.00
TR99126|c7_g1_i7	nck-interacting protein with sh3 domain-like isoform x1	XP_005941566	0.00
TR82485|c0_g1_i13	regulator of microtubule dynamics protein 3-like isoform x5	XP_005942156	1.70263e-99
TR96881|c1_g5_i3	scan domain-containing protein 3-like	XP_005942865	3.73291e-50
TR93287|c3_g1_i9	voltage-gated potassium channel subunit beta-2-like isoform x5	XP_005943693	1.25091e-70
TR94282|c3_g1_i7	valine--trna mitochondrial-like	XP_005945043	0.00
TR95627|c1_g4_i9	PREDICTED: uncharacterized protein LOC102311039	XP_005945469	0.00
TR94971|c7_g1_i9	sh3 and multiple ankyrin repeat domains protein 2-like	XP_005947144	0.00
TR87358|c0_g2_i14	thioredoxin domain-containing protein 16-like isoform x1	XP_005948277	0.00
TR93942|c1_g3_i11	exocyst complex component 3-like isoform x1	XP_005948387	0.00
TR93942|c1_g3_i8	exocyst complex component 3-like isoform x1	XP_005948387	0.00
TR93375|c2_g1_i6	PREDICTED: occludin-like	XP_005949415	3.18576e-52
TR94422|c0_g2_i10	hmg box transcription factor bbx-like isoform x1	XP_005949424	3.49473e-165
TR90102|c5_g2_i1	e3 ubiquitin-protein ligase rnf169-like	XP_005950235	0.00
TR91954|c2_g1_i9	host cell factor 1-like isoform x1	XP_005951508	0.00
TR90522|c4_g1_i1	mothers against decapentaplegic homolog 4- partial	XP_006010305	1.67094e-146
TR98314|c3_g1_i2	adp-ribosylation factor 1 isoform x2	XP_006147034	4.01653e-44
TR91991|c0_g1_i4	serine threonine-protein phosphatase 6 catalytic subunit	XP_006158321	0.00
TR98500|c8_g1_i3	ankyrin repeat domain-containing protein 45-like	XP_006635090	1.45879e-52
TR99645|c0_g1_i1	integrin beta-1-like	XP_006642946	5.41386e-69
TR92934|c1_g1_i2	immunoglobulin superfamily dcc subclass member 4-like	XP_006779885	0.00
TR94356|c3_g1_i1	protein diaphanous homolog 3-like isoform x4	XP_006780422	0.00
TR100208|c1_g1_i4	transmembrane protein 229a-like	XP_006780717	0.00
TR89261|c7_g1_i6	transcription factor gata-3-like isoform x3	XP_006780994	0.00
TR81020|c0_g2_i5	pre-mrna-splicing factor rbm22-like	XP_006781532	0.00
TR93260|c7_g2_i14	ankyrin repeat and kh domain-containing protein 1-like isoform x2	XP_006781698	0.00
TR93857|c6_g1_i6	tbc1 domain family member 9b-like isoform x1	XP_006781974	2.52841e-104
TR97527|c4_g1_i3	thymocyte selection-associated high mobility group box protein tox-like isoform x1	XP_006782821	0.00
TR84046|c0_g1_i3	rna-binding protein pno1-like	XP_006783611	2.18273e-61
TR101333|c1_g1_i1	glutamate receptor delta-1-like isoform x3	XP_006783734	0.00
TR100130|c0_g1_i16	delta-sarcoglycan-like isoform x1	XP_006785205	5.66514e-158
TR101859|c5_g1_i2	probable cation-transporting atpase 13a2-like isoform x1	XP_006785351	0.00
TR88031|c0_g1_i9	dalr anticodon-binding domain-containing protein 3-like	XP_006785454	4.98164e-151
TR90575|c3_g1_i1	histone-lysine n-methyltransferase 2d-like isoform x2	XP_006785697	0.00
TR97541|c4_g4_i10	interleukin-17 receptor d-like	XP_006785786	0.00
TR99045|c0_g2_i1	ryanodine receptor 3-like isoform x1	XP_006786087	0.00
TR97135|c7_g3_i7	serine threonine-protein kinase plk4-like	XP_006786224	0.00
TR87141|c4_g1_i12	chloride channel protein 2-like isoform x3	XP_006786552	0.00
TR97139|c1_g2_i19	protein fam65b-like isoform x2	XP_006787918	0.00
TR90378|c5_g4_i3	tbc1 domain family member 4-like isoform x2	XP_006788230	0.00
TR94227|c7_g2_i10	histone-lysine n-methyltransferase setd1b-a-like	XP_006788915	0.00
TR89317|c2_g1_i2	endoplasmic reticulum metallopeptidase 1-like	XP_006788986	0.00
TR89317|c2_g1_i3	endoplasmic reticulum metallopeptidase 1-like	XP_006788986	0.00
TR89319|c2_g1_i2	cip1-interacting zinc finger	XP_006789025	8.63272e-118
TR92568|c6_g1_i15	golgin subfamily a member 2-like isoform x1	XP_006789027	0.00
TR94877|c0_g2_i6	PREDICTED: anoctamin-5-like	XP_006789250	0.00
TR99363|c0_g2_i7	nad-dependent malic mitochondrial-like	XP_006789841	0.00
TR88718|c6_g1_i1	endoplasmic reticulum aminopeptidase 1-like	XP_006790163	0.00
TR101730|c5_g1_i9	disabled homolog 1-like isoform x3	XP_006790208	5.54083e-98
TR100328|c4_g4_i7	PREDICTED: nardilysin-like	XP_006790369	0.00
TR97460|c1_g1_i4	PREDICTED: CREB-binding protein-like	XP_006790957	0.00
TR99202|c0_g2_i3	tbc1 domain family member 23-like isoform x3	XP_006791996	1.01516e-68
TR99206|c2_g1_i5	ddb1- and cul4-associated factor 8-like	XP_006792326	0.00
TR95455|c6_g3_i2	protein soga2-like isoform x5	XP_006792360	0.00
TR84494|c0_g1_i4	coatomer subunit alpha-like	XP_006792415	0.00
TR97028|c2_g2_i13	axin dorsalization-associated isoform x2	XP_006792646	2.03576e-72
TR93046|c3_g2_i1	kinesin-like protein kif26a-like	XP_006793518	0.00
TR77903|c0_g1_i4	e3 ubiquitin-protein ligase rnf6-like	XP_006794608	0.00
TR89817|c1_g1_i3	er membrane protein complex subunit 2-like	XP_006794909	1.70353e-152
TR82509|c1_g1_i11	protein fosb-like isoform x1	XP_006795414	5.22045e-129
TR82509|c1_g1_i9	protein fosb-like isoform x4	XP_006795417	2.26038e-35
TR97498|c4_g2_i12	myeloid leukemia factor 1-like isoform x3	XP_006795494	2.52611e-79
TR97126|c1_g3_i1	sperm-associated antigen 1-like isoform x1	XP_006796041	0.00
TR89385|c2_g1_i15	pericentriolar material 1 isoform x8	XP_006796168	0.00
TR90261|c6_g2_i4	eukaryotic translation initiation factor 2d-like	XP_006796460	0.00
TR87009|c1_g1_i5	sorting nexin-17-like	XP_006797317	7.42689e-116
TR98462|c2_g7_i2	cytoskeleton-associated protein 2-like	XP_006797731	0.00
TR99612|c5_g1_i1	nesprin-1-like isoform x4	XP_006798773	0.00
TR99342|c6_g1_i8	serine threonine-protein phosphatase 2a regulatory subunit b subunit alpha-like isoform x3	XP_006798804	0.00
TR100187|c3_g3_i1	tryptophan -dioxygenase a- partial	XP_006798913	2.16078e-130
TR100649|c5_g1_i7	protein transport protein sec24b-like	XP_006798996	5.44865e-23
TR88651|c2_g1_i12	cdk2-associated and cullin domain-containing protein 1-like	XP_006799053	0.00
TR90295|c4_g1_i6	rho gtpase-activating protein 21-like isoform x4	XP_006799298	0.000200812
TR101301|c7_g1_i6	flotillin-2a-like isoform x3	XP_006799621	0.00
TR93541|c0_g1_i10	kalirin-like isoform x1	XP_006800380	0.00
TR96297|c2_g1_i10	protein phosphatase 1 regulatory subunit 21-like	XP_006800867	0.00
TR87880|c3_g2_i16	rho gtpase-activating protein 17-like isoform x4	XP_006800971	1.90402e-135
TR94899|c6_g1_i4	PREDICTED: inversin-like	XP_006801383	0.00
TR92133|c5_g2_i5	rna-binding protein 12b-a-like	XP_006801424	0.00
TR96075|c6_g1_i10	maguk p55 subfamily member 6-like isoform x1	XP_006801452	2.37737e-132
TR99040|c2_g2_i9	myotubularin-related protein 11-like	XP_006801859	0.00
TR102395|c3_g1_i4	solute carrier organic anion transporter family member 1c1-like	XP_006802114	0.00
TR87741|c6_g2_i3	wd repeat-containing protein 44-like	XP_006802300	0.00
TR100688|c1_g2_i6	PREDICTED: astrotactin-1-like	XP_006803630	1.7695e-105
TR86979|c5_g2_i2	serine arginine repetitive matrix protein 2-like	XP_006803776	3.42143e-75
TR97787|c2_g1_i4	nuclear autoantigenic sperm	XP_006804085	2.30008e-78
TR95044|c0_g1_i5	collagen alpha-1 chain-like	XP_006804130	0.00
TR87994|c1_g1_i2	phosphatidylglycerophosphatase and protein-tyrosine phosphatase 1-like	XP_006804499	2.80011e-106
TR95177|c2_g2_i3	membrane-associated phosphatidylinositol transfer protein 2-like isoform x4	XP_006804788	0.00
TR93308|c2_g1_i2	neuronal acetylcholine receptor subunit alpha-7-like	XP_006804940	0.00
TR102107|c5_g1_i5	interferon regulatory factor 2-binding protein 1-like	XP_006805258	0.00
TR95467|c0_g1_i4	tbc1 domain family member 10a-like	XP_006805914	0.00
TR90342|c5_g1_i4	mitogen-activated protein kinase 8b-like isoform x1	XP_006807323	4.48956e-90
TR90897|c0_g1_i1	peroxisome proliferator-activated receptor gamma coactivator-related protein 1-like isoform x2	XP_006808029	0.00
TR94542|c4_g1_i16	suppressor of fused homolog isoform x4	XP_006808037	1.9053e-44
TR99813|c2_g1_i10	histone-lysine n-methyltransferase suv420h1-like isoform x2	XP_006808148	0.00
TR95137|c2_g2_i1	zinc finger and btb domain-containing protein 49- partial	XP_006808178	1.01221e-05
TR96681|c4_g1_i1	dual specificity protein phosphatase 12-like isoform x1	XP_006808485	0.00
TR95852|c4_g7_i1	PREDICTED: uncharacterized protein LOC102795845 isoform X1	XP_006809348	0.00
TR95852|c4_g7_i13	PREDICTED: uncharacterized protein LOC102795845 isoform X1	XP_006809348	0.00
TR95882|c4_g1_i3	splicing factor 1-like	XP_006809913	7.41652e-47
TR91976|c1_g1_i6	diphthine--ammonia ligase	XP_007069418	0.00
TR100231|c0_g2_i3	ankyrin repeat and socs box protein 15-like	XP_007246619	0.00
TR91335|c0_g1_i5	erythrocyte band 7 integral membrane isoform x2	XP_007254017	2.8779e-48
TR95281|c0_g1_i8	adp-sugar pyrophosphatase	XP_007260652	1.1609e-73
TR100361|c5_g1_i2	receptor-type tyrosine-protein phosphatase zeta-like isoform x1	XP_007541724	2.72248e-44
TR97082|c0_g2_i3	nischarin isoform x2	XP_007542358	0.00
TR99733|c5_g5_i1	transmembrane protein 68 isoform x1	XP_007543269	3.49615e-76
TR93468|c3_g2_i7	PREDICTED: cylicin-2-like	XP_007543303	4.4184e-79
TR94418|c2_g1_i1	pre-mrna-splicing factor cwc25 homolog	XP_007545251	5.70191e-50
TR88043|c6_g1_i2	PREDICTED: oligophrenin-1	XP_007546032	9.08189e-14
TR96527|c3_g1_i5	oxysterol-binding protein 1-like isoform x2	XP_007550700	0.00
TR84071|c1_g1_i4	cap-specific mrna (nucleoside-2 -o-)-methyltransferase 1	XP_007552892	0.00
TR100801|c0_g1_i6	cationic amino acid transporter 3	XP_007553094	7.12509e-73
TR99068|c5_g1_i4	synaptotagmin-1 isoform x1	XP_007555356	1.30911e-56
TR94017|c6_g1_i3	PREDICTED: ephrin-A1	XP_007556159	0.000363794
TR89923|c1_g1_i6	er degradation-enhancing alpha-mannosidase-like protein 3 isoform x1	XP_007558693	0.00
TR102441|c0_g1_i1	ubiquitin-protein ligase e3b	XP_007559242	0.00
TR98316|c1_g1_i11	apoptosis-inducing factor 3	XP_007559264	0.00
TR91068|c2_g1_i2	cadherin-8-like isoform x2	XP_007560793	0.00
TR95181|c2_g3_i13	PREDICTED: copine-8-like	XP_007561356	0.00
TR98403|c5_g1_i16	brain-specific angiogenesis inhibitor 1-like	XP_007561518	0.00
TR95222|c2_g2_i6	myocardin isoform x3	XP_007561613	3.06155e-119
TR99510|c2_g1_i7	nedd4 family-interacting protein 1	XP_007562086	4.90925e-36
TR101209|c8_g2_i4	fat storage-inducing transmembrane protein 1-like	XP_007565151	2.14033e-102
TR96036|c1_g3_i6	mitogen-activated protein kinase kinase kinase kinase 4-like isoform x3	XP_007565394	0.00
TR96036|c1_g3_i3	mitogen-activated protein kinase kinase kinase kinase 4-like isoform x4	XP_007565396	6.19323e-14
TR96687|c4_g1_i10	tyrosine-protein kinase mer-like	XP_007567906	0.00
TR99416|c2_g1_i5	probable rna-binding protein eif1ad	XP_007568418	4.80024e-67
TR99872|c8_g1_i5	transcriptional enhancer factor tef-5-like isoform x1	XP_007568936	1.37956e-166
TR98650|c5_g2_i1	zinc finger protein 618 isoform x3	XP_007569609	0.00
TR101859|c5_g1_i14	suz domain-containing protein 1-like	XP_007570172	4.33191e-58
TR93621|c3_g3_i1	collagen alpha-1 chain	XP_007571168	0.00
TR91590|c6_g1_i3	liprin-alpha-3-like isoform x3	XP_007571544	0.00
TR94816|c5_g1_i1	splicing factor 45	XP_007571702	8.09176e-64
TR94816|c5_g1_i9	splicing factor 45	XP_007571702	3.57262e-64
TR90335|c7_g1_i2	grb2-related adapter protein	XP_007572102	2.81928e-138
TR92343|c2_g1_i5	ubiquitin-conjugating enzyme e2 g1-like	XP_007572905	2.38808e-114
TR91736|c2_g4_i12	transcriptional repressor p66 alpha-like isoform x6	XP_007574557	2.10528e-132
TR83612|c0_g1_i1	PREDICTED: myosin-6-like	XP_007574987	6.30675e-56
TR99238|c1_g1_i4	low quality protein: general transcription factor ii-i repeat domain-containing protein 2-like	XP_007575536	5.87875
TR87723|c5_g2_i6	transcription factor ap-2-beta	XP_007576092	1.14006e-158
TR91403|c2_g1_i8	splicing factor 3b subunit 1 isoform x1	XP_007578944	0.00
TR98408|c3_g1_i4	hypothetical protein	XP_454365	0.38114
TR94525|c0_g1_i1	YALI0D18678p	XP_502997	998603
TR89667|c9_g1_i1	2fe-2s iron-sulfur cluster binding domain-containing protein	YP_001094391	201116
TR101782|c1_g1_i3	dialkylrecorsinol condensing protein	YP_003140667	487659
TR100757|c0_g1_i4	polyprotein	YP_004464917	8.27291e-26
TR100104|c5_g3_i7	#N/A	#N/A	#N/A
TR100350|c4_g2_i2	#N/A	#N/A	#N/A
TR100363|c2_g2_i2	#N/A	#N/A	#N/A
TR100494|c4_g1_i10	#N/A	#N/A	#N/A
TR100552|c1_g2_i1	#N/A	#N/A	#N/A
TR100559|c6_g3_i10	#N/A	#N/A	#N/A
TR100591|c0_g1_i6	#N/A	#N/A	#N/A
TR100601|c3_g4_i5	#N/A	#N/A	#N/A
TR100639|c0_g3_i2	#N/A	#N/A	#N/A
TR100644|c2_g1_i2	#N/A	#N/A	#N/A
TR100753|c5_g2_i1	#N/A	#N/A	#N/A
TR100877|c3_g1_i5	#N/A	#N/A	#N/A
TR100954|c3_g1_i1	#N/A	#N/A	#N/A
TR100993|c5_g3_i1	#N/A	#N/A	#N/A
TR101079|c1_g1_i8	#N/A	#N/A	#N/A
TR101099|c0_g3_i4	#N/A	#N/A	#N/A
TR101124|c8_g2_i2	#N/A	#N/A	#N/A
TR101203|c0_g5_i5	#N/A	#N/A	#N/A
TR101238|c2_g1_i1	#N/A	#N/A	#N/A
TR101240|c3_g3_i5	#N/A	#N/A	#N/A
TR101278|c6_g1_i3	#N/A	#N/A	#N/A
TR101282|c0_g1_i13	#N/A	#N/A	#N/A
TR101299|c4_g1_i1	#N/A	#N/A	#N/A
TR101299|c4_g1_i8	#N/A	#N/A	#N/A
TR101301|c6_g1_i4	#N/A	#N/A	#N/A
TR101500|c1_g1_i1	#N/A	#N/A	#N/A
TR101523|c2_g1_i3	#N/A	#N/A	#N/A
TR101536|c2_g1_i10	#N/A	#N/A	#N/A
TR101556|c0_g1_i10	#N/A	#N/A	#N/A
TR101710|c2_g1_i4	#N/A	#N/A	#N/A
TR101779|c1_g2_i4	#N/A	#N/A	#N/A
TR101812|c2_g1_i9	#N/A	#N/A	#N/A
TR101825|c0_g3_i10	#N/A	#N/A	#N/A
TR101864|c7_g3_i1	#N/A	#N/A	#N/A
TR101914|c6_g2_i1	#N/A	#N/A	#N/A
TR101954|c0_g5_i1	#N/A	#N/A	#N/A
TR101962|c0_g1_i5	#N/A	#N/A	#N/A
TR102075|c6_g1_i5	#N/A	#N/A	#N/A
TR102163|c0_g6_i14	#N/A	#N/A	#N/A
TR102163|c0_g6_i2	#N/A	#N/A	#N/A
TR102228|c1_g1_i7	#N/A	#N/A	#N/A
TR102238|c3_g1_i8	#N/A	#N/A	#N/A
TR102278|c10_g1_i5	#N/A	#N/A	#N/A
TR102303|c1_g1_i5	#N/A	#N/A	#N/A
TR102324|c0_g2_i20	#N/A	#N/A	#N/A
TR102328|c5_g2_i10	#N/A	#N/A	#N/A
TR102387|c7_g1_i1	#N/A	#N/A	#N/A
TR102431|c2_g1_i13	#N/A	#N/A	#N/A
TR102595|c1_g2_i7	#N/A	#N/A	#N/A
TR102682|c0_g1_i5	#N/A	#N/A	#N/A
TR102697|c2_g1_i3	#N/A	#N/A	#N/A
TR102710|c5_g1_i5	#N/A	#N/A	#N/A
TR65172|c0_g2_i1	#N/A	#N/A	#N/A
TR80155|c0_g1_i2	#N/A	#N/A	#N/A
TR81740|c1_g2_i2	#N/A	#N/A	#N/A
TR83020|c2_g1_i2	#N/A	#N/A	#N/A
TR84195|c0_g1_i4	#N/A	#N/A	#N/A
TR84668|c2_g1_i3	#N/A	#N/A	#N/A
TR84668|c2_g1_i9	#N/A	#N/A	#N/A
TR84815|c1_g1_i3	#N/A	#N/A	#N/A
TR85043|c12_g1_i1	#N/A	#N/A	#N/A
TR85074|c0_g2_i1	#N/A	#N/A	#N/A
TR85327|c0_g3_i7	#N/A	#N/A	#N/A
TR85668|c0_g3_i2	#N/A	#N/A	#N/A
TR85865|c0_g2_i1	#N/A	#N/A	#N/A
TR86079|c8_g2_i18	#N/A	#N/A	#N/A
TR86181|c0_g1_i8	#N/A	#N/A	#N/A
TR86496|c0_g1_i2	#N/A	#N/A	#N/A
TR86771|c5_g2_i1	#N/A	#N/A	#N/A
TR86771|c5_g2_i13	#N/A	#N/A	#N/A
TR86981|c5_g1_i10	#N/A	#N/A	#N/A
TR87034|c0_g1_i4	#N/A	#N/A	#N/A
TR87115|c0_g4_i1	#N/A	#N/A	#N/A
TR87263|c0_g1_i6	#N/A	#N/A	#N/A
TR87386|c0_g1_i1	#N/A	#N/A	#N/A
TR87405|c0_g1_i7	#N/A	#N/A	#N/A
TR87655|c0_g1_i6	#N/A	#N/A	#N/A
TR87841|c1_g1_i2	#N/A	#N/A	#N/A
TR87869|c1_g1_i8	#N/A	#N/A	#N/A
TR88035|c0_g1_i4	#N/A	#N/A	#N/A
TR88071|c0_g1_i7	#N/A	#N/A	#N/A
TR88084|c1_g1_i5	#N/A	#N/A	#N/A
TR88271|c0_g3_i6	#N/A	#N/A	#N/A
TR88412|c10_g1_i9	#N/A	#N/A	#N/A
TR88412|c5_g1_i1	#N/A	#N/A	#N/A
TR88442|c0_g1_i7	#N/A	#N/A	#N/A
TR88459|c3_g2_i2	#N/A	#N/A	#N/A
TR88641|c4_g1_i1	#N/A	#N/A	#N/A
TR88689|c7_g2_i3	#N/A	#N/A	#N/A
TR88719|c4_g1_i5	#N/A	#N/A	#N/A
TR88754|c1_g3_i14	#N/A	#N/A	#N/A
TR88832|c1_g2_i11	#N/A	#N/A	#N/A
TR89064|c4_g1_i3	#N/A	#N/A	#N/A
TR89072|c4_g1_i1	#N/A	#N/A	#N/A
TR89180|c0_g1_i5	#N/A	#N/A	#N/A
TR89465|c8_g4_i1	#N/A	#N/A	#N/A
TR89468|c4_g1_i2	#N/A	#N/A	#N/A
TR89633|c1_g2_i2	#N/A	#N/A	#N/A
TR89640|c0_g1_i2	#N/A	#N/A	#N/A
TR89660|c4_g1_i9	#N/A	#N/A	#N/A
TR89675|c0_g4_i3	#N/A	#N/A	#N/A
TR89936|c7_g5_i2	#N/A	#N/A	#N/A
TR89941|c1_g1_i2	#N/A	#N/A	#N/A
TR90074|c6_g3_i1	#N/A	#N/A	#N/A
TR90110|c1_g1_i1	#N/A	#N/A	#N/A
TR90171|c2_g1_i12	#N/A	#N/A	#N/A
TR90173|c0_g1_i3	#N/A	#N/A	#N/A
TR90229|c0_g1_i5	#N/A	#N/A	#N/A
TR90395|c3_g5_i1	#N/A	#N/A	#N/A
TR90411|c5_g1_i2	#N/A	#N/A	#N/A
TR90416|c5_g3_i8	#N/A	#N/A	#N/A
TR90423|c1_g1_i18	#N/A	#N/A	#N/A
TR90540|c6_g1_i6	#N/A	#N/A	#N/A
TR90602|c10_g1_i7	#N/A	#N/A	#N/A
TR90613|c1_g1_i2	#N/A	#N/A	#N/A
TR90749|c0_g4_i1	#N/A	#N/A	#N/A
TR90798|c2_g2_i3	#N/A	#N/A	#N/A
TR90818|c4_g1_i3	#N/A	#N/A	#N/A
TR90979|c10_g1_i2	#N/A	#N/A	#N/A
TR91035|c0_g1_i3	#N/A	#N/A	#N/A
TR91169|c3_g1_i1	#N/A	#N/A	#N/A
TR91183|c1_g2_i1	#N/A	#N/A	#N/A
TR91260|c10_g1_i9	#N/A	#N/A	#N/A
TR91313|c2_g1_i3	#N/A	#N/A	#N/A
TR91395|c5_g1_i2	#N/A	#N/A	#N/A
TR91493|c1_g2_i1	#N/A	#N/A	#N/A
TR91526|c1_g3_i1	#N/A	#N/A	#N/A
TR91573|c0_g1_i7	#N/A	#N/A	#N/A
TR91639|c1_g1_i2	#N/A	#N/A	#N/A
TR91730|c6_g1_i4	#N/A	#N/A	#N/A
TR91759|c3_g2_i2	#N/A	#N/A	#N/A
TR91786|c2_g1_i3	#N/A	#N/A	#N/A
TR91989|c3_g2_i3	#N/A	#N/A	#N/A
TR92115|c7_g1_i11	#N/A	#N/A	#N/A
TR92314|c5_g1_i5	#N/A	#N/A	#N/A
TR92361|c2_g1_i1	#N/A	#N/A	#N/A
TR92413|c2_g1_i4	#N/A	#N/A	#N/A
TR92542|c3_g1_i2	#N/A	#N/A	#N/A
TR92585|c4_g1_i2	#N/A	#N/A	#N/A
TR92593|c0_g1_i2	#N/A	#N/A	#N/A
TR92649|c1_g1_i9	#N/A	#N/A	#N/A
TR92814|c2_g1_i13	#N/A	#N/A	#N/A
TR92894|c5_g3_i1	#N/A	#N/A	#N/A
TR92918|c4_g1_i16	#N/A	#N/A	#N/A
TR93038|c0_g1_i1	#N/A	#N/A	#N/A
TR93166|c2_g2_i7	#N/A	#N/A	#N/A
TR93178|c1_g2_i1	#N/A	#N/A	#N/A
TR93201|c7_g1_i4	#N/A	#N/A	#N/A
TR93249|c5_g1_i2	#N/A	#N/A	#N/A
TR93315|c0_g1_i8	#N/A	#N/A	#N/A
TR93335|c3_g1_i2	#N/A	#N/A	#N/A
TR93337|c2_g3_i2	#N/A	#N/A	#N/A
TR93402|c0_g1_i3	#N/A	#N/A	#N/A
TR93423|c1_g2_i14	#N/A	#N/A	#N/A
TR93611|c2_g4_i2	#N/A	#N/A	#N/A
TR93621|c3_g3_i5	#N/A	#N/A	#N/A
TR93713|c2_g3_i7	#N/A	#N/A	#N/A
TR93795|c5_g2_i1	#N/A	#N/A	#N/A
TR93881|c6_g1_i1	#N/A	#N/A	#N/A
TR94133|c9_g1_i3	#N/A	#N/A	#N/A
TR94182|c3_g1_i1	#N/A	#N/A	#N/A
TR94182|c3_g1_i2	#N/A	#N/A	#N/A
TR94371|c6_g1_i15	#N/A	#N/A	#N/A
TR94468|c10_g5_i13	#N/A	#N/A	#N/A
TR94522|c8_g1_i1	#N/A	#N/A	#N/A
TR94525|c0_g1_i10	#N/A	#N/A	#N/A
TR94571|c0_g1_i7	#N/A	#N/A	#N/A
TR94584|c3_g3_i1	#N/A	#N/A	#N/A
TR94646|c0_g1_i2	#N/A	#N/A	#N/A
TR94696|c5_g1_i5	#N/A	#N/A	#N/A
TR94778|c4_g2_i2	#N/A	#N/A	#N/A
TR94854|c3_g3_i2	#N/A	#N/A	#N/A
TR94916|c2_g1_i2	#N/A	#N/A	#N/A
TR94944|c1_g1_i3	#N/A	#N/A	#N/A
TR95041|c14_g1_i2	#N/A	#N/A	#N/A
TR95089|c2_g1_i2	#N/A	#N/A	#N/A
TR95103|c1_g1_i1	#N/A	#N/A	#N/A
TR95245|c1_g1_i9	#N/A	#N/A	#N/A
TR95295|c5_g1_i3	#N/A	#N/A	#N/A
TR95297|c3_g1_i13	#N/A	#N/A	#N/A
TR95386|c5_g1_i9	#N/A	#N/A	#N/A
TR95443|c0_g1_i1	#N/A	#N/A	#N/A
TR95486|c6_g1_i2	#N/A	#N/A	#N/A
TR95564|c2_g2_i3	#N/A	#N/A	#N/A
TR95597|c2_g1_i1	#N/A	#N/A	#N/A
TR95597|c2_g1_i2	#N/A	#N/A	#N/A
TR95616|c2_g2_i1	#N/A	#N/A	#N/A
TR95655|c0_g1_i6	#N/A	#N/A	#N/A
TR95711|c1_g1_i2	#N/A	#N/A	#N/A
TR95834|c0_g1_i5	#N/A	#N/A	#N/A
TR95839|c5_g1_i1	#N/A	#N/A	#N/A
TR95858|c5_g1_i1	#N/A	#N/A	#N/A
TR95915|c9_g2_i1	#N/A	#N/A	#N/A
TR95924|c1_g1_i1	#N/A	#N/A	#N/A
TR96091|c4_g1_i1	#N/A	#N/A	#N/A
TR96161|c3_g3_i1	#N/A	#N/A	#N/A
TR96164|c8_g8_i1	#N/A	#N/A	#N/A
TR96219|c5_g3_i1	#N/A	#N/A	#N/A
TR96221|c1_g1_i1	#N/A	#N/A	#N/A
TR96239|c3_g1_i9	#N/A	#N/A	#N/A
TR96245|c3_g1_i5	#N/A	#N/A	#N/A
TR96248|c1_g1_i3	#N/A	#N/A	#N/A
TR96341|c4_g5_i3	#N/A	#N/A	#N/A
TR96343|c2_g2_i2	#N/A	#N/A	#N/A
TR96624|c7_g2_i9	#N/A	#N/A	#N/A
TR96647|c0_g1_i3	#N/A	#N/A	#N/A
TR96753|c1_g2_i1	#N/A	#N/A	#N/A
TR96794|c2_g1_i1	#N/A	#N/A	#N/A
TR96887|c5_g1_i8	#N/A	#N/A	#N/A
TR97220|c8_g1_i6	#N/A	#N/A	#N/A
TR97295|c1_g2_i1	#N/A	#N/A	#N/A
TR97315|c0_g1_i1	#N/A	#N/A	#N/A
TR97328|c0_g2_i1	#N/A	#N/A	#N/A
TR97416|c4_g1_i4	#N/A	#N/A	#N/A
TR97546|c0_g2_i3	#N/A	#N/A	#N/A
TR97623|c0_g1_i1	#N/A	#N/A	#N/A
TR97678|c7_g1_i2	#N/A	#N/A	#N/A
TR97775|c3_g1_i7	#N/A	#N/A	#N/A
TR97817|c3_g1_i7	#N/A	#N/A	#N/A
TR97838|c0_g1_i11	#N/A	#N/A	#N/A
TR97872|c8_g1_i4	#N/A	#N/A	#N/A
TR98007|c0_g2_i1	#N/A	#N/A	#N/A
TR98068|c1_g1_i8	#N/A	#N/A	#N/A
TR98089|c5_g3_i1	#N/A	#N/A	#N/A
TR98109|c2_g3_i8	#N/A	#N/A	#N/A
TR98179|c3_g2_i12	#N/A	#N/A	#N/A
TR98193|c2_g1_i7	#N/A	#N/A	#N/A
TR98206|c4_g1_i5	#N/A	#N/A	#N/A
TR98234|c2_g1_i4	#N/A	#N/A	#N/A
TR98241|c2_g1_i1	#N/A	#N/A	#N/A
TR98299|c4_g2_i5	#N/A	#N/A	#N/A
TR98552|c1_g1_i4	#N/A	#N/A	#N/A
TR98698|c1_g2_i6	#N/A	#N/A	#N/A
TR98765|c3_g1_i2	#N/A	#N/A	#N/A
TR98823|c2_g2_i5	#N/A	#N/A	#N/A
TR98936|c11_g2_i4	#N/A	#N/A	#N/A
TR98972|c3_g1_i2	#N/A	#N/A	#N/A
TR98993|c4_g2_i7	#N/A	#N/A	#N/A
TR99040|c2_g2_i13	#N/A	#N/A	#N/A
TR99040|c2_g2_i19	#N/A	#N/A	#N/A
TR99083|c0_g1_i3	#N/A	#N/A	#N/A
TR99142|c1_g1_i14	#N/A	#N/A	#N/A
TR99182|c5_g3_i1	#N/A	#N/A	#N/A
TR99257|c2_g1_i6	#N/A	#N/A	#N/A
TR99275|c2_g1_i2	#N/A	#N/A	#N/A
TR99305|c5_g1_i2	#N/A	#N/A	#N/A
TR99316|c1_g3_i7	#N/A	#N/A	#N/A
TR99342|c6_g1_i9	#N/A	#N/A	#N/A
TR99412|c0_g4_i11	#N/A	#N/A	#N/A
TR99584|c1_g1_i2	#N/A	#N/A	#N/A
TR99609|c0_g2_i9	#N/A	#N/A	#N/A
TR99629|c5_g1_i1	#N/A	#N/A	#N/A
TR99834|c1_g1_i8	#N/A	#N/A	#N/A
TR99843|c0_g1_i13	#N/A	#N/A	#N/A
TR99867|c3_g5_i13	#N/A	#N/A	#N/A
TR99976|c5_g1_i1	#N/A	#N/A	#N/A

## Sheet: Cluster 3
cluster3	Sequence desc.	Hit ACC	E-Value
TR92102|c1_g2_i4	bchain structure of srsf1 rrm2 in complex with the rna 5 -ugaaggac-3	2M8D_B	5.47602e-33
TR89633|c1_g2_i4	protein tyrosine phosphatase partial	AAB02007	2.17206e-43
TR89442|c0_g1_i6	Zgc:136251	AAI16473	1.25353e-05
TR98639|c1_g3_i11	mhc class ii antigen	AAP20186	8.00516e-101
TR85469|c1_g3_i5	chymotrypsinogen 2-like protein	AAT45254	6.77747e-136
TR90826|c0_g1_i4	heat shock protein 60	AAZ38904	0.00
TR99017|c2_g2_i5	cytochrome p450 3a	ABB90404	0.00
TR99017|c2_g2_i6	cytochrome p450 3a	ABB90404	0.00
TR99017|c2_g2_i8	cytochrome p450 3a	ABB90404	0.00
TR88275|c5_g5_i2	reverse transcriptase domain	ABG45809	177313
TR91354|c6_g1_i3	carnitine palmitoyltransferase 1b	ABI79327	0.00
TR93517|c3_g1_i9	mhc class i antigen	ACF06901	3.7869e-100
TR95420|c3_g2_i3	chromosome transmission fidelity protein 8	ACQ58221	3.37802e-65
TR92717|c7_g1_i4	electron transfer flavoprotein subunit mitochondrial precursor	ACQ58353	1.34254e-122
TR83864|c0_g1_i1	cd82 antigen	ACQ58885	2.86183e-67
TR100084|c0_g1_i11	janus kinase 1	ACU12480	0.00
TR88709|c0_g1_i10	gastric h+ k+ atpase alpha subunit	ADK25708	0.00
TR94287|c0_g2_i9	IKKbeta	ADK47101	0.00
TR85612|c7_g1_i1	complement component c3	ADM13620	9.74656e-52
TR84516|c0_g1_i2	toll-like receptor 21	ADM34974	0.00
TR85468|c0_g1_i1	mitochondrial dihydroorotate dehydrogenase	ADX97048	6.46152e-52
TR90674|c1_g2_i14	hepcidin 1	ADY16661	5.63335e-31
TR81561|c0_g1_i12	hypothetical protein	AEB31316	3.21886e-75
TR81561|c0_g1_i5	hypothetical protein	AEB31316	8.71079e-75
TR92253|c4_g1_i1	clathrin light chain a	AEG78438	3.87128e-76
TR91656|c1_g1_i1	retinoic acid receptor gamma	AEU04705	0.00
TR88214|c1_g1_i4	sws2 partial	AFJ44220	1.64324e-96
TR100468|c6_g1_i7	lysophosphatidylcholine acyltransferase partial	AFP97554	0.00
TR98311|c2_g2_i1	glutathione peroxidase 4a	AGH03267	6.25373e-85
TR102216|c3_g3_i6	f-type lectin 3	AGO05916	3.84296e-148
TR100127|c4_g1_i4	reverse partial	AGO18322	0.00
TR99552|c0_g2_i2	interleukin-10 receptor b	AGS55347	0.00
TR102739|c6_g2_i3	na+ k+-atpase alpha 1	AGV06212	0.00
TR99274|c2_g1_i11	collectrin-like protein	AHK05998	5.24178e-61
TR99673|c6_g2_i4	phospholipase a2	BAB47142	5.45061e-81
TR95695|c2_g5_i13	reverse transcriptase	BAD72127	0.166646
TR98906|c3_g1_i3	unnamed protein product	BAE00817	8.05861e-157
TR96036|c1_g3_i11	unnamed protein product	BAE23840	1.23132e-116
TR92122|c1_g1_i2	cytochrome c oxidase subunit i	BAF80261	908166
TR91263|c3_g3_i7	unnamed protein product	CAF89774	3.12482e-77
TR98854|c3_g1_i2	unnamed protein product	CAF92478	4.39221e-05
TR93508|c5_g1_i2	unnamed protein product	CAF95110	7.60973e-34
TR88130|c2_g1_i3	unnamed protein product	CAF99413	1.09826e-59
TR96614|c1_g1_i1	unnamed protein product	CAF99679	8.67942e-127
TR94830|c3_g1_i2	unnamed protein product	CAG03728	7.5112e-22
TR90560|c2_g1_i5	unnamed protein product	CAG06564	3.29729e-23
TR93778|c1_g2_i3	unnamed protein product	CAG06647	0.00
TR91956|c2_g2_i1	unnamed protein product	CAG08263	0.00
TR93904|c0_g1_i3	tpa: nadph oxidase-1	CAG09843	0.00
TR85533|c0_g2_i1	unnamed protein product	CAG12868	1.30511e-54
TR101003|c3_g1_i3	unnamed protein product	CAG13221	7.28649e-10
TR95405|c6_g1_i11	alpha- -sialyltransferase st6 c ii	CAG25681	7.59404e-169
TR89241|c6_g1_i5	period 3 circadian protein	CAQ68365	0.00
TR100714|c1_g1_i4	ethanolamine kinase 1	CBN80609	0.00
TR81573|c0_g1_i1	novel protein mouse purine-nucleoside phosphorylase	CBN80678	0.00
TR101853|c1_g1_i5	zinc finger ccch domain-containing protein 11a	CBN80943	1.87621e-72
TR79788|c0_g1_i1	snail homolog sna	CBN81019	6.88337e-93
TR90928|c0_g1_i16	nedd8-activating enzyme e1 catalytic subunit	CBN81071	3.03893e-169
TR88637|c0_g1_i2	dd1 protein	CBN81154	0.00
TR101322|c5_g3_i1	ring finger protein unkempt homolog	CBN81163	0.00
TR97106|c1_g1_i7	heat-stable enterotoxin receptor	CBN81212	0.00
TR101689|c11_g2_i10	tom1-like protein 2	CBN81216	0.00
TR97266|c1_g1_i12	Uncharacterized protein	CBN81267	0.00
TR85890|c0_g2_i4	zinc finger protein 729	CBN81282	0.00
TR97645|c3_g1_i1	Noggin-2	CBN81320	1.52166e-09
TR91074|c4_g1_i7	probable proline dehydrogenase 2	CBN81374	0.00
TR99691|c1_g1_i5	histone acetyltransferase myst4	CBN81497	0.00
TR92417|c0_g1_i5	all-trans-retinol -reductase	CBN81648	0.00
TR85140|c7_g1_i7	guanine nucleotide exchange factor vav3	CBN81795	0.00
TR89930|c0_g3_i9	homolog subfamily c member 13	CBN82117	0.00
TR101728|c3_g1_i1	probable g-protein coupled receptor 158	CBN82158	0.00
TR91306|c0_g1_i5	hoil1_dicla ame: full= -type and c3hc4-type zinc finger-containing protein 1 ame: full=heme-oxidized irp2 ubiquitin ligase 1 homolog short=hoil-1	E6ZIJ1	2.47589e-137
TR96695|c2_g1_i2	hypothetical protein EAI_05291	EFN89314	1.07092e-07
TR97159|c5_g3_i1	predicted protein	EGC45222	550085
TR92339|c2_g1_i2	hypothetical protein AG1IA_07644	ELU38319	0.227272
TR95799|c4_g1_i7	josephin-domain-containing protein	EPQ57220	209585
TR89494|c7_g3_i2	hypothetical protein PFICI_01675	ETS87847	606602
TR98908|c3_g1_i5	cytidine monophospho-n-acetylneuraminic acid synthetase	NP_001072061	1.67963e-107
TR98908|c3_g1_i7	cytidine monophospho-n-acetylneuraminic acid synthetase	NP_001072061	0.00
TR102568|c3_g2_i4	outer membrane autotransporter barrel domain-containing protein	WP_001351558	985487
TR87099|c1_g1_i3	hnh endonuclease family protein	WP_001701050	0.3642
TR98190|c0_g1_i2	gnat family	WP_005950406	561635
TR95798|c5_g1_i2	phosphoribosylglycinamide synthetase	WP_007383317	370234
TR94585|c0_g4_i1	hypothetical protein	WP_009983355	827808
TR93092|c4_g3_i1	hypothetical protein	WP_018203007	713131
TR90801|c0_g1_i1	polyketide synthase pks13	XP_002152964	319205
TR97145|c2_g3_i1	transmembrane protein 177 isoform 2	XP_002191474	723782
TR96553|c7_g1_i1	hypothetical protein SORBIDRAFT_08g001640	XP_002442708	830554
TR97727|c5_g1_i5	dedicator of cytokinesis protein 7-like	XP_003128005	0.00
TR85992|c0_g1_i5	eukaryotic initiation factor 4a-ii- partial	XP_003429958	3.52409e-42
TR100429|c5_g1_i3	deoxyribodipyrimidine photo-lyase-like isoform x1	XP_003438096	3.58173e-106
TR95431|c0_g1_i10	nudc domain-containing protein 3-like	XP_003439532	0.00
TR101553|c2_g5_i13	mixed lineage kinase domain-like	XP_003439595	0.00
TR98470|c1_g1_i7	leucine-rich repeat-containing protein 16b-like	XP_003439802	0.00
TR88502|c1_g1_i5	f-box lrr-repeat protein 5-like isoform 1	XP_003439993	0.00
TR100777|c3_g3_i5	regulator of g-protein signaling 7-binding protein b-like	XP_003440119	4.45575e-72
TR96088|c2_g1_i4	folylpolyglutamate mitochondrial-like isoform x1	XP_003440209	0.00
TR86281|c4_g1_i4	alpha- -mannosylglycoprotein 6-beta-n-acetylglucosaminyltransferase a-like isoform x1	XP_003440902	0.00
TR98439|c1_g1_i1	lysine-specific demethylase 6a-like isoform x1	XP_003440993	5.54795e-107
TR94612|c0_g1_i2	cytidine and dcmp deaminase domain-containing protein 1-like isoform x1	XP_003441019	0.00
TR101551|c4_g9_i1	e3 ubiquitin-protein ligase rnf25-like	XP_003442520	0.00
TR85113|c0_g2_i8	re1-silencing transcription factor a-like	XP_003443480	8.56038e-168
TR91892|c1_g1_i1	trna (guanine -n2)-methyltransferase homolog	XP_003443667	0.00
TR79342|c1_g2_i4	ribonuclease uk114-like isoformx3	XP_003444144	5.1111e-71
TR89589|c1_g1_i4	tyrosine-protein kinase jak2-like isoform x1	XP_003444469	0.00
TR94709|c3_g4_i1	PREDICTED: legumain-like	XP_003445512	5.80673e-25
TR102390|c5_g1_i1	probable palmitoyltransferase zdhhc8 isoform x1	XP_003445608	0.00
TR102042|c3_g2_i9	carnitine o-acetyltransferase-like	XP_003445678	0.00
TR100678|c1_g2_i3	apolipoprotein b-100-like	XP_003446424	0.00
TR87541|c5_g1_i6	fez family zinc finger protein 2-like isoform x1	XP_003446524	0.00
TR101782|c1_g1_i11	carboxy-terminal domain rna polymerase ii polypeptide a small phosphatase 1-like	XP_003446596	1.47572e-142
TR102409|c1_g1_i3	transcription factor hivep2 isoform x1	XP_003446697	0.00
TR92873|c3_g1_i2	cyclic amp-dependent transcription factor atf-2-like isoformx2	XP_003447355	0.00
TR87802|c4_g2_i9	mitogen-activated protein kinase kinase kinase mlt-like	XP_003447425	0.00
TR95902|c0_g1_i11	actin-binding rho-activating	XP_003447735	0.00
TR90700|c3_g13_i3	regulator of g-protein signaling 6-like isoform x1	XP_003447782	0.00
TR82295|c4_g2_i5	ras-related protein rap-1b-like isoform x1	XP_003448128	3.89877e-111
TR102132|c7_g1_i5	acetyl-coenzyme a cytoplasmic isoform x1	XP_003448506	0.00
TR90976|c5_g2_i6	death-associated protein kinase 3	XP_003448588	3.31494e-151
TR101774|c3_g4_i4	elongation of very long chain fatty acids protein 6-like	XP_003448760	9.2209e-53
TR101050|c2_g2_i6	kelch-like protein 26-like isoform x1	XP_003449063	0.00
TR101371|c2_g1_i3	protein tbrg4-like	XP_003450964	0.00
TR99537|c3_g2_i2	tricarboxylate transport mitochondrial-like	XP_003451075	1.04285e-172
TR91740|c7_g2_i1	ras-like protein family member 11b-like	XP_003451299	5.61627e-88
TR101094|c2_g2_i11	ras-related protein rab-3b-like isoform x1	XP_003451390	2.85339e-140
TR89899|c1_g1_i4	follistatin-related protein 4 isoform x1	XP_003451448	0.00
TR82781|c0_g1_i4	ubiquitin carboxyl-terminal hydrolase isozyme l3-like	XP_003451662	9.24893e-54
TR102081|c5_g1_i1	wsc domain-containing protein 2-like isoform x1	XP_003451691	0.00
TR92202|c3_g2_i2	phosphatidylinositol -bisphosphate 5-phosphatase a-like	XP_003451755	0.00
TR86832|c1_g1_i23	proteasome-associated protein ecm29 homolog isoform x1	XP_003452194	0.00
TR97777|c3_g2_i1	neuronal acetylcholine receptor subunit alpha-7-like	XP_003452491	0.00
TR95365|c0_g1_i2	zinc transporter zip3-like isoform x1	XP_003452618	1.70838e-145
TR91086|c2_g1_i1	PREDICTED: uncharacterized protein KIAA0895-like isoform X1	XP_003452649	0.00
TR92315|c2_g2_i5	dna-directed rna polymerase iii subunit rpc7-like isoform x1	XP_003452665	2.97575e-51
TR90603|c1_g1_i6	ectonucleoside triphosphate diphosphohydrolase 4 isoform x1	XP_003452694	8.19443e-116
TR101906|c4_g3_i4	dihydropyrimidine dehydrogenase	XP_003453199	0.00
TR92426|c2_g2_i1	galanin peptides-like isoformx1	XP_003453629	5.52326e-59
TR100762|c1_g1_i4	alpha-aminoadipic semialdehyde mitochondrial-like isoform x1	XP_003453631	0.00
TR102668|c3_g2_i4	ras and rab interactor 2-like	XP_003454667	0.00
TR94317|c4_g1_i6	peroxisomal membrane protein 11b-like isoform x1	XP_003455279	6.10635e-90
TR87034|c0_g1_i3	tripartite motif-containing protein 2-like isoform x1	XP_003455600	0.00
TR84799|c0_g1_i1	protein disulfide-isomerase-like	XP_003456031	0.00
TR100090|c0_g1_i5	cysteine-rich protein 2-binding	XP_003456537	0.00
TR94606|c0_g1_i15	vacuolar protein sorting-associated protein 33b-like isoform x1	XP_003456949	0.00
TR97278|c0_g2_i8	ribonuclease p protein subunit p20-like	XP_003457687	1.4819e-52
TR101749|c2_g6_i8	beta,beta-carotene 15,15'-monooxygenase-like	XP_003457998	0.00
TR102594|c0_g1_i5	leucine-rich repeat-containing protein 16a-like isoform x1	XP_003458638	0.00
TR96714|c2_g1_i2	voltage-dependent calcium channel subunit alpha-2 delta-3-like	XP_003459792	0.00
TR93445|c4_g1_i4	serine threonine-protein phosphatase 1 regulatory subunit 10-like	XP_003459862	0.00
TR89406|c0_g2_i3	ccr4-not transcription complex subunit 1-like	XP_003729640	0.0353988
TR90657|c0_g1_i6	phospholipase a2	XP_003790043	0.743814
TR100934|c1_g3_i2	cone cgmp-specific 3 -cyclic phosphodiesterase subunit alpha -like	XP_003961629	0.00
TR96089|c2_g2_i6	lim domain only protein 7-like	XP_003961704	6.69287e-155
TR88061|c6_g1_i2	cytoplasmic protein nck2-like	XP_003961840	0.00
TR90924|c3_g2_i3	calcineurin b homologous protein 1-like	XP_003962396	9.02109e-71
TR95611|c0_g1_i15	neural cell adhesion molecule l1-like	XP_003963288	0.00
TR95611|c0_g1_i4	neural cell adhesion molecule l1-like	XP_003963288	0.00
TR86019|c0_g1_i1	sal-like protein 4-like	XP_003963628	0.00
TR101443|c0_g1_i15	low quality protein: wash complex subunit fam21-like	XP_003964160	1.10896e-146
TR89564|c3_g2_i6	wd repeat domain phosphoinositide-interacting protein 1-like	XP_003964417	1.16354e-121
TR88832|c1_g2_i1	platelet endothelial cell adhesion molecule-like	XP_003964529	0.00
TR98724|c3_g3_i2	cdp-diacylglycerol--inositol 3-phosphatidyltransferase-like	XP_003964966	5.75296e-119
TR98724|c3_g3_i4	cdp-diacylglycerol--inositol 3-phosphatidyltransferase-like	XP_003964966	5.10585e-119
TR98724|c3_g3_i7	cdp-diacylglycerol--inositol 3-phosphatidyltransferase-like	XP_003964966	5.52916e-119
TR99570|c2_g2_i3	fch domain only protein 2-like	XP_003965355	0.00
TR99570|c2_g2_i4	fch domain only protein 2-like	XP_003965355	0.00
TR87402|c3_g2_i4	s-adenosylmethionine synthase isoform type-2-like	XP_003965386	2.16016e-151
TR86092|c6_g2_i6	v-type proton atpase 116 kda subunit a isoform 2-like	XP_003965567	0.00
TR97952|c0_g1_i4	atp-binding cassette sub-family g member 2-like	XP_003965801	3.6443e-63
TR91794|c2_g1_i4	transcription factor sox-4-like	XP_003966040	1.63265e-147
TR87934|c1_g1_i4	dna polymerase sigma-like	XP_003966061	0.00
TR92240|c1_g1_i7	abl interactor 2-like	XP_003966736	0.0334239
TR93457|c5_g1_i6	PREDICTED: neurexin-2-alpha-like	XP_003966858	0.00
TR89769|c6_g1_i7	cd44 antigen-like	XP_003967457	2.08191e-102
TR89978|c0_g1_i3	potassium voltage-gated channel subfamily kqt member 1-like	XP_003967663	0.00
TR96349|c3_g1_i3	secretory carrier-associated membrane protein 5-like	XP_003967781	3.85501e-73
TR102561|c3_g1_i1	solute carrier family facilitated glucose transporter member 1-like	XP_003969136	1.69229e-28
TR92630|c1_g2_i2	proteasome subunit beta type-4-like	XP_003969199	8.92954e-138
TR88247|c1_g4_i5	sorting nexin-13-like	XP_003969438	0.00
TR91464|c0_g1_i4	high choriolytic enzyme 2-like	XP_003969659	7.60309e-76
TR95452|c3_g1_i3	low quality protein: ankyrin repeat and kh domain-containing protein 1-like	XP_003970517	0.00
TR93543|c4_g2_i5	centromere kinetochore protein zw10 homolog	XP_003970868	0.00
TR90440|c2_g3_i43	PREDICTED: uncharacterized protein LOC101065685	XP_003971338	6.184e-154
TR99425|c5_g1_i9	disco-interacting protein 2 homolog b-a-like	XP_003973205	0.00
TR97718|c2_g2_i7	neural cell adhesion molecule l1-like	XP_003973781	0.00
TR89390|c5_g1_i4	PREDICTED: aquaporin-12-like	XP_003973906	3.16433e-120
TR93980|c1_g1_i2	histone deacetylase complex subunit sap130-like	XP_003973921	0.00
TR90296|c5_g1_i1	PREDICTED: uncharacterized protein LOC101076672	XP_003973994	1.08453e-96
TR100029|c3_g1_i6	PREDICTED: melanotransferrin-like	XP_003974413	0.00
TR89740|c5_g1_i13	leukotriene a-4 hydrolase-like	XP_003976424	0.00
TR89740|c5_g1_i17	leukotriene a-4 hydrolase-like	XP_003976424	0.00
TR97095|c3_g1_i6	-carotene 9 -oxygenase-like	XP_003977073	2.03761e-148
TR97043|c3_g1_i4	trna guanosine-2 -o-methyltransferase trm13 homolog	XP_003977549	5.67471e-19
TR98141|c6_g1_i3	pleckstrin homology domain-containing family f member 2-like	XP_003977710	5.04212e-149
TR84204|c0_g3_i3	serine threonine-protein kinase osr1-like	XP_003977778	2.61836e-47
TR100629|c2_g1_i11	mastermind-like protein 1-like	XP_003978162	7.19952e-138
TR92999|c1_g1_i1	e3 ubiquitin-protein ligase rnf14-like	XP_003978266	3.32955e-167
TR86437|c1_g1_i11	complement c1q-like protein 3-like	XP_003978445	2.77906e-39
TR86437|c1_g1_i8	complement c1q-like protein 3-like	XP_003978445	1.18051e-89
TR96630|c15_g2_i10	heterogeneous nuclear ribonucleoprotein l-like	XP_004065651	2.6852e-169
TR88940|c1_g1_i8	probable polypeptide n-acetylgalactosaminyltransferase 8-like	XP_004070235	0.00
TR97296|c2_g3_i12	tyrosine-protein phosphatase non-receptor type 1-like	XP_004070914	0.00
TR97296|c2_g3_i13	tyrosine-protein phosphatase non-receptor type 1-like	XP_004070914	0.00
TR99530|c1_g3_i4	protein bicaudal d homolog 2-like	XP_004070986	2.06666e-42
TR100877|c4_g1_i3	phytanoyl- hydroxylase-interacting	XP_004072541	1.47654e-128
TR102000|c0_g1_i1	PREDICTED: uncharacterized protein LOC101154980	XP_004078966	0.00
TR101160|c5_g1_i6	ap-2 complex subunit mu-a-like	XP_004079210	0.00
TR100285|c0_g1_i9	aspartate--trna mitochondrial-like	XP_004079327	5.33566e-89
TR96757|c5_g3_i5	popeye domain-containing protein 2-like	XP_004081456	0.00
TR101874|c7_g1_i3	sodium leak channel non-selective	XP_004081493	0.00
TR92413|c2_g1_i6	inosine-uridine preferring nucleoside hydrolase-like	XP_004081529	0.00
TR96373|c5_g2_i2	PREDICTED: uncharacterized protein LOC101168763	XP_004084662	1.82974e-19
TR100408|c0_g1_i4	PREDICTED: perforin-1-like	XP_004085696	2.2852e-93
TR95281|c0_g1_i2	adp-sugar pyrophosphatase-like isoform 1	XP_004087001	8.3338e-55
TR95281|c0_g1_i6	adp-sugar pyrophosphatase-like isoform 1	XP_004087001	8.59597e-54
TR100883|c0_g1_i1	PREDICTED: uncharacterized protein LOC101239204	XP_004211399	0.000328045
TR97328|c8_g2_i3	glutamate receptor nmda 1-like isoform x9	XP_004538504	2.56774e-125
TR101207|c0_g1_i6	voltage-dependent n-type calcium channel subunit alpha-1b-like	XP_004538517	9.21765e-98
TR89776|c2_g1_i3	solute carrier family 25 member 38-b-like isoform x2	XP_004539304	7.05028e-109
TR101243|c0_g1_i3	enhancer of mrna-decapping protein 3-like isoform x3	XP_004539788	3.42934e-106
TR93441|c2_g3_i6	transient receptor potential cation channel subfamily m member 1-like	XP_004539903	0.00
TR98344|c1_g1_i3	wiskott-aldrich syndrome protein family member 1-like isoform x5	XP_004541817	0.00
TR90228|c4_g1_i15	sex comb on midleg-like protein 4-like isoform x3	XP_004542013	1.82066e-141
TR101483|c1_g2_i3	estrogen-related receptor gamma-like isoform x2	XP_004542029	0.00
TR101400|c2_g3_i3	PREDICTED: caprin-2-like	XP_004543050	6.759e-78
TR89916|c10_g1_i2	acyl- synthetase family member mitochondrial-like isoform x1	XP_004543340	0.00
TR90947|c3_g1_i1	protocadherin-9-like isoform x1	XP_004543420	6.01733e-153
TR101422|c0_g2_i6	g-protein coupled receptor 98-like	XP_004544425	0.00
TR100697|c4_g2_i16	calcineurin-binding protein cabin-1-like	XP_004544756	0.00
TR91270|c1_g1_i3	transmembrane and coiled-coil domains protein 1-like	XP_004544795	0.00
TR95669|c8_g1_i2	PREDICTED: uncharacterized protein LOC101479795	XP_004547483	0.00
TR101472|c5_g1_i3	kinesin heavy chain isoform 5a-like isoform x1	XP_004547753	8.1972e-98
TR99377|c2_g2_i6	nucleoporin-like protein 2-like	XP_004547886	2.20742e-72
TR88247|c1_g4_i18	sorting nexin-13-like isoform x1	XP_004547995	0.00
TR88247|c1_g4_i10	sorting nexin-13-like	XP_004547996	0.00
TR88247|c1_g4_i4	sorting nexin-13-like	XP_004547996	0.00
TR94408|c2_g1_i10	PREDICTED: alpha-catulin-like	XP_004548040	0.00
TR88694|c6_g1_i2	fibroblast growth factor 6-like	XP_004548412	1.40526e-76
TR98876|c0_g1_i4	collagen alpha-1 chain-like	XP_004551147	2.3355e-70
TR97194|c9_g1_i3	transmembrane protein 150a-like	XP_004551782	2.49008e-151
TR95455|c6_g3_i9	protein soga2-like isoform x4	XP_004555319	0.00
TR83440|c1_g2_i2	vesicle-associated membrane protein-associated protein a-like	XP_004555327	1.90595e-77
TR97627|c1_g4_i3	rab effector -like	XP_004555421	0.00
TR92254|c3_g1_i6	aspartate cytoplasmic-like	XP_004555870	0.00
TR99778|c1_g1_i3	PREDICTED: desmoplakin-like	XP_004556016	0.00
TR98448|c1_g1_i2	ataxin-2-like isoform x1	XP_004556520	0.00
TR92254|c2_g1_i2	thimet oligopeptidase-like	XP_004557070	0.00
TR98736|c8_g2_i7	serine threonine-protein kinase tousled-like 1-b-like isoform x1	XP_004557772	0.00
TR95154|c3_g1_i6	rho-associated protein kinase 2-like isoform x4	XP_004559339	0.00
TR98937|c0_g1_i19	zinc finger mym-type protein 4-like isoform x2	XP_004559357	0.00
TR96775|c2_g1_i1	kelch-like protein 21-like isoform x1	XP_004560401	0.00
TR94702|c2_g1_i3	leucine-rich repeat-containing protein 7-like	XP_004562215	4.68252e-89
TR102172|c2_g6_i6	ubiquitin carboxyl-terminal hydrolase 64e-like	XP_004562714	4.84745e-91
TR101325|c4_g1_i13	rho gtpase-activating protein 1-like isoform x1	XP_004564165	0.00
TR87274|c2_g1_i5	patatin-like phospholipase domain-containing protein 2-like isoform x1	XP_004564562	5.84236e-168
TR94579|c7_g1_i3	carboxypeptidase q-like	XP_004565229	1.75808e-167
TR96540|c0_g3_i15	pleckstrin homology domain-containing family a member 1-like isoform x2	XP_004565260	3.02608e-81
TR96540|c0_g3_i6	pleckstrin homology domain-containing family a member 1-like isoform x2	XP_004565260	3.07122e-81
TR98471|c0_g1_i1	dna transposase thap9-like	XP_004565379	1.82415e-84
TR91958|c0_g1_i3	vesicle-associated membrane protein 8-like isoform x1	XP_004565838	1.45895e-18
TR96506|c4_g1_i5	dual specificity testis-specific protein kinase 1-like isoform x3	XP_004565879	0.00
TR89011|c2_g2_i6	electrogenic sodium bicarbonate cotransporter 4-like	XP_004565886	0.00
TR97840|c0_g6_i2	PREDICTED: granulins-like	XP_004565974	0.00
TR85116|c0_g1_i3	uridine 5 -monophosphate synthase-like	XP_004566077	0.00
TR95317|c0_g1_i5	3-hydroxy-3-methylglutaryl-coenzyme a reductase-like	XP_004566934	0.00
TR97004|c0_g2_i2	rna-binding protein 4b-like	XP_004567166	8.42324e-76
TR90643|c3_g2_i2	u3 small nucleolar rna-associated protein 6 homolog	XP_004567874	0.00
TR97851|c5_g1_i4	regulator of nonsense transcripts 3a-like isoform x3	XP_004568015	2.04161e-87
TR85891|c1_g1_i2	solute carrier family 45 member 3-like isoform x1	XP_004569184	0.00
TR84779|c0_g2_i2	calmodulin-lysine n-methyltransferase-like isoform x1	XP_004570145	0.00
TR95567|c4_g3_i4	tgf-beta-activated kinase 1 and map3k7-binding protein 3-like	XP_004570267	0.00
TR102820|c5_g1_i2	coiled-coil domain-containing protein 22-like isoform x2	XP_004570970	0.00
TR95784|c2_g1_i1	PREDICTED: liprin-alpha-1-like	XP_004571911	3.09661e-130
TR91226|c2_g2_i9	amphiphysin-like isoform x2	XP_004572516	0.00
TR102715|c2_g2_i10	protocadherin fat 3-like	XP_004572549	0.00
TR99312|c3_g2_i10	nebulin-like isoform x2	XP_004572980	0.00
TR93600|c0_g1_i1	probable g-protein coupled receptor 128-like isoform x2	XP_004573252	0.00
TR101337|c0_g3_i4	probable imidazolonepropionase-like	XP_004573801	0.00
TR99067|c0_g1_i6	tgf-beta-activated kinase 1 and map3k7-binding protein 1-like isoform x2	XP_004574742	7.06251e-81
TR91141|c1_g1_i4	ectonucleoside triphosphate diphosphohydrolase 6-like	XP_004575351	0.00
TR89162|c1_g1_i2	cullin-9-like isoform x2	XP_004575362	0.00
TR95543|c1_g1_i1	poly -binding protein 3-like isoform x4	XP_004575415	2.39465e-88
TR95031|c0_g3_i13	eukaryotic initiation factor 4a-ii-like isoform x3	XP_004576025	6.67405e-148
TR98663|c2_g4_i15	PREDICTED: uncharacterized protein LOC101885230	XP_005160450	2.32785e-22
TR102757|c2_g10_i4	PREDICTED: uncharacterized protein LOC101885928	XP_005160982	1.65706e-67
TR88417|c3_g1_i2	PREDICTED: uncharacterized protein LOC497611 isoform X1	XP_005161928	0.00
TR102659|c2_g2_i4	member ras oncogene family isoform x2	XP_005169231	1.60936e-75
TR101856|c2_g5_i1	u6 snrna-associated sm-like protein lsm2	XP_005389445	5.2608e-60
TR100331|c5_g2_i13	disks large homolog 2 isoform x3	XP_005417813	0.00
TR89267|c7_g1_i5	zinc finger protein 536 isoform x8	XP_005447922	0.00
TR100617|c4_g2_i2	centromere-associated protein e-like isoform x4	XP_005448317	0.00
TR98993|c4_g2_i4	transient receptor potential cation channel subfamily m member 4-like	XP_005448408	0.00
TR101299|c4_g1_i7	golgi apparatus protein 1-like isoform x4	XP_005449319	0.00
TR90228|c4_g1_i18	sex comb on midleg-like protein 4-like isoform x3	XP_005449645	3.69845e-143
TR93502|c8_g3_i7	PREDICTED: intersectin-2-like	XP_005449653	0.00
TR91417|c0_g1_i3	lactase-phlorizin hydrolase-like	XP_005450504	0.00
TR100684|c3_g1_i3	PREDICTED: uncharacterized protein LOC100706205 isoform X1	XP_005451013	3.08524e-21
TR89167|c6_g1_i4	phosphatidylinositol -bisphosphate 5-phosphatase a-like isoform x1	XP_005451350	0.00
TR101791|c1_g4_i8	protein piccolo-like	XP_005451777	0.00
TR93550|c5_g1_i3	pleckstrin homology domain-containing family g member 3-like isoform x5	XP_005452557	0.00
TR93052|c0_g1_i2	cell division cycle-associated protein 4-like isoform x1	XP_005453458	1.94226e-114
TR93822|c2_g1_i4	bromodomain and phd finger-containing protein 3-like isoform x4	XP_005453529	0.00
TR102428|c1_g2_i4	PREDICTED: filamin-B-like	XP_005453684	5.09088e-101
TR93247|c1_g1_i10	tyrosine-protein phosphatase non-receptor type 11-like isoform x2	XP_005454181	0.00
TR101943|c4_g1_i1	neuralized-like protein 4-like isoform x1	XP_005454433	0.00
TR100122|c3_g2_i9	torsin-1b-like isoform x2	XP_005454567	3.93336e-157
TR97162|c10_g9_i7	roundabout homolog 1-like isoform x2	XP_005454618	2.90385e-75
TR100445|c8_g1_i12	latrophilin-1-like isoform x5	XP_005454870	0.00
TR99334|c6_g2_i6	rho gtpase-activating protein 44-like isoform x6	XP_005455042	0.00
TR88664|c1_g3_i9	polycomb protein scmh1 isoform x2	XP_005455327	0.00
TR93990|c1_g1_i2	zinc finger protein 384-like isoform x3	XP_005455552	5.83376e-110
TR96139|c1_g1_i1	protein capicua homolog isoform x1	XP_005455579	2.81979e-50
TR82040|c1_g3_i12	PREDICTED: uncharacterized protein LOC102080082	XP_005455974	3.43624e-11
TR99536|c6_g1_i1	mucin-17-like isoform x2	XP_005456276	0.00
TR101443|c0_g1_i2	wash complex subunit fam21c-like isoform x3	XP_005456573	2.01344e-144
TR90664|c9_g1_i6	lysine-specific demethylase 4c-like isoform x4	XP_005456866	0.00
TR86832|c1_g1_i8	proteasome-associated protein ecm29 homolog isoform x4	XP_005456869	0.00
TR93776|c0_g1_i10	lactase-like isoform x2	XP_005457466	0.00
TR97617|c2_g1_i12	nucleus accumbens-associated protein 1-like isoform x1	XP_005457746	0.00
TR98027|c0_g1_i5	n-alpha-acetyltransferase auxiliary subunit isoform x2	XP_005457964	0.00
TR100579|c1_g3_i5	protein unc-80 homolog isoform x4	XP_005458061	0.00
TR89001|c6_g3_i6	f-box only protein 38 isoform x3	XP_005458890	0.00
TR87833|c8_g1_i1	protein eva-1 homolog a-like isoform x2	XP_005459009	7.23914e-59
TR93176|c7_g4_i1	neprilysin-like isoform x4	XP_005459355	1.32363e-78
TR91838|c0_g2_i2	spindlin-w-like isoform x4	XP_005460128	5.18754e-49
TR92043|c2_g1_i1	hamartin-like isoform x3	XP_005460168	2.22066e-149
TR91882|c2_g2_i9	protein fam122a-like isoform x2	XP_005460531	5.07004e-79
TR87542|c4_g2_i1	microtubule-associated tumor suppressor 1 homolog isoform x1	XP_005461305	0.00
TR101410|c1_g1_i13	echinoderm microtubule-associated 6-like isoform x7	XP_005461315	0.00
TR101410|c1_g1_i2	echinoderm microtubule-associated 6-like isoform x7	XP_005461315	0.00
TR86076|c1_g2_i5	neurotrypsin-like isoform x2	XP_005461495	0.00
TR98951|c0_g3_i1	adamts-like protein 5-like	XP_005461706	2.08345e-76
TR101844|c0_g3_i1	PREDICTED: uncharacterized protein LOC100694454	XP_005461726	2.2429e-161
TR96829|c5_g3_i14	gephyrin-like isoform x1	XP_005461953	0.00
TR94880|c5_g3_i12	inactive ubiquitin carboxyl-terminal hydrolase 54-like	XP_005462258	3.77449e-63
TR99726|c3_g1_i5	unconventional myosin-ie	XP_005462437	0.00
TR88266|c0_g1_i3	protein dek-like isoform x4	XP_005462445	4.06196e-75
TR87078|c3_g2_i1	ubiquitin-associated and sh3 domain-containing protein b-like isoform x2	XP_005462501	0.00
TR89162|c3_g1_i2	pigment epithelium-derived factor-like isoform x2	XP_005462575	0.00
TR100758|c1_g1_i7	protein fam122a-like isoform x1	XP_005462582	4.15308e-76
TR95183|c0_g1_i7	zinc finger protein 615-like isoform x3	XP_005462725	0.00
TR102281|c4_g1_i1	protein vprbp-like isoform x3	XP_005463027	0.00
TR99343|c0_g4_i12	probable inactive trna-specific adenosine deaminase-like protein 3-like isoform x1	XP_005463403	1.14431e-169
TR95533|c2_g2_i8	low quality protein: proline- glutamic acid- and leucine-rich protein 1-like	XP_005463467	0.00
TR97999|c1_g2_i5	solute carrier family 22 member 6-b-like	XP_005463631	3.19775e-139
TR98744|c5_g1_i17	rab-like protein 6-like	XP_005464355	7.45483e-129
TR93829|c1_g3_i4	butyrophilin-like protein 10-like	XP_005464634	2.80476e-31
TR99978|c2_g1_i1	ribonucleases p mrp protein subunit pop1	XP_005464976	0.00
TR99507|c3_g1_i5	PREDICTED: ankyrin-2	XP_005465266	0.00
TR98105|c3_g4_i4	cd2-associated isoform x2	XP_005465395	4.0799e-122
TR91061|c1_g2_i8	peptidyl-glycine alpha-amidating monooxygenase-like	XP_005466201	0.00
TR96386|c4_g9_i4	PREDICTED: uncharacterized protein LOC102081402	XP_005466374	0.126505
TR84399|c0_g1_i1	safb-like transcription modulator-like isoform x3	XP_005467122	4.97277e-94
TR95140|c7_g2_i1	dystrophin-related protein 2 isoform x5	XP_005467492	0.00
TR86979|c4_g2_i1	heat shock 70 kda protein 4-like isoform x2	XP_005467885	0.00
TR85377|c0_g3_i1	ferm and pdz domain-containing protein 3 isoform x1	XP_005467928	0.00
TR85377|c0_g3_i7	ferm and pdz domain-containing protein 3 isoform x1	XP_005467928	0.00
TR85441|c0_g1_i3	serine arginine repetitive matrix protein 2-like	XP_005467998	0.00
TR94525|c0_g1_i8	leucine-rich repeat and fibronectin type-iii domain-containing protein 2-like	XP_005468138	0.00
TR93701|c0_g1_i4	receptor-type tyrosine-protein phosphatase delta-like isoform x18	XP_005468279	0.00
TR96130|c2_g2_i1	leucine-rich repeat neuronal protein 2-like	XP_005469438	0.00
TR97772|c3_g1_i6	calcium-binding and coiled-coil domain-containing protein 1-like isoform x2	XP_005469515	2.56225e-156
TR93771|c0_g1_i2	plasma membrane calcium-transporting atpase 1-like isoform x10	XP_005469744	6.91792e-68
TR93032|c0_g1_i3	hydroxyacyl-thioester dehydratase type mitochondrial-like isoform x2	XP_005469758	4.44345e-63
TR98336|c2_g1_i6	testis-expressed sequence 2 isoform x2	XP_005470103	0.00
TR93022|c3_g2_i6	protein phosphatase 1 regulatory subunit 12c-like	XP_005470166	0.00
TR90064|c3_g1_i2	receptor-type tyrosine-protein phosphatase beta-like isoform x1	XP_005470262	0.00
TR94526|c0_g2_i3	bardet-biedl syndrome 10 protein homolog isoform x3	XP_005470848	1.15013e-146
TR90323|c0_g1_i9	cadherin-related family member 5-like isoform x3	XP_005470882	0.00
TR100081|c0_g1_i9	furin-like isoform x5	XP_005471031	0.00
TR94704|c4_g1_i6	rab effector -like isoform x4	XP_005471822	0.00
TR96508|c9_g1_i5	pecanex-like protein 3-like	XP_005472224	0.00
TR83175|c0_g1_i3	thrombospondin type-1 domain-containing protein 1-like isoform x1	XP_005472297	0.00
TR94900|c0_g2_i6	syntabulin-like isoform x5	XP_005472638	2.61499e-136
TR99854|c3_g2_i5	nuclear receptor subfamily 4 group a member 3-like isoform x3	XP_005472807	0.00
TR95819|c2_g4_i11	citron rho-interacting kinase-like isoform x4	XP_005473008	0.00
TR99783|c0_g2_i17	gamma-glutamyltransferase 5-like isoform x2	XP_005473108	2.13014e-145
TR98438|c0_g2_i3	rapamycin-insensitive companion of mtor isoform x3	XP_005473193	0.00
TR97939|c4_g3_i4	transient receptor potential cation channel subfamily m member 6-like isoform x3	XP_005473208	0.00
TR97767|c4_g1_i3	myocyte-specific enhancer factor 2c isoform x7	XP_005473281	0.00
TR102119|c1_g1_i3	uracil-dna glycosylase-like isoform x2	XP_005473386	2.70882e-153
TR89066|c13_g1_i4	molybdenum cofactor sulfurase-like isoform x1	XP_005473878	0.00
TR97956|c3_g2_i4	wd repeat- and fyve domain-containing protein 4	XP_005474191	0.00
TR94301|c0_g1_i10	c2 domain-containing protein 3-like	XP_005474846	0.00
TR91408|c2_g1_i5	glioma tumor suppressor candidate region gene 1 isoform x5	XP_005474866	1.94044e-169
TR87796|c1_g2_i15	arf-gap with coiled- ank repeat and ph domain-containing protein 2-like isoform x1	XP_005474951	0.00
TR79370|c0_g1_i4	apolipoprotein b-100-like	XP_005475014	1.05658e-94
TR90140|c5_g1_i2	phospholipase membrane-associated-like	XP_005475156	0.00
TR97609|c2_g2_i1	protein sco2 mitochondrial-like isoform x2	XP_005475783	6.05005e-112
TR87217|c0_g1_i3	rap guanine nucleotide exchange factor 4 isoform x2	XP_005476172	9.90443e-78
TR102595|c1_g2_i2	atp-sensitive inward rectifier potassium channel 10-like isoform x2	XP_005476791	0.00
TR100562|c2_g1_i1	extended synaptotagmin-2-a-like isoform x4	XP_005476876	0.00
TR95615|c1_g2_i11	dna (cytosine-5)-methyltransferase 3b-like isoform x2	XP_005477831	0.00
TR88714|c7_g2_i1	dna fragmentation factor subunit alpha-like	XP_005478278	2.57202e-139
TR79342|c1_g2_i2	ribonuclease uk114-like isoform x4	XP_005478531	4.4711e-76
TR96203|c3_g1_i3	nuclear pore complex protein nup153-like isoform x1	XP_005478574	0.00
TR96264|c0_g1_i2	p isoform x1	XP_005478726	0.00
TR100328|c4_g4_i12	nardilysin isoform x2	XP_005478809	0.00
TR85963|c0_g1_i6	mediator of rna polymerase ii transcription subunit 16-like isoform x1	XP_005478844	0.00
TR99205|c6_g1_i2	nance-horan syndrome isoform x1	XP_005478885	0.00
TR100367|c0_g1_i2	centrosomal protein of 135 kda-like isoform x2	XP_005478949	0.00
TR100351|c3_g2_i3	ubiquitin carboxyl-terminal hydrolase 24 isoform x3	XP_005478969	0.00
TR101715|c2_g4_i2	PREDICTED: uncharacterized protein LOC102081579 isoform X1	XP_005479097	4.53458e-23
TR98090|c3_g1_i7	zinc finger swim domain-containing protein 6-like	XP_005720129	0.00
TR88194|c4_g1_i4	protein npat-like isoform x2	XP_005720631	8.73251e-134
TR97866|c5_g4_i2	btb poz domain-containing protein kctd17-like isoform x1	XP_005721865	2.10526e-123
TR84934|c3_g2_i2	phosphoethanolamine n-methyltransferase 3-like isoform x2	XP_005723168	0.00
TR88623|c0_g1_i14	PREDICTED: uncharacterized protein LOC102203389	XP_005724073	0.00
TR95135|c4_g1_i13	transcription factor 4-like isoform x3	XP_005725571	1.90653e-131
TR101473|c0_g2_i1	collagen alpha-1 chain-like	XP_005725714	2.35182e-112
TR97950|c1_g1_i9	PREDICTED: vinexin-like	XP_005729669	4.99521e-173
TR91221|c2_g7_i15	creb-regulated transcription coactivator 1-like isoform x3	XP_005730319	0.00
TR90527|c2_g1_i2	PREDICTED: synphilin-1-like	XP_005730671	0.00
TR95237|c5_g1_i3	spermatid perinuclear rna-binding	XP_005730716	0.00
TR90483|c1_g2_i1	rap1 gtpase-activating protein 1-like isoform x7	XP_005731720	0.000132176
TR91481|c0_g1_i10	peroxisomal carnitine o-octanoyltransferase-like	XP_005732223	0.00
TR100547|c11_g1_i3	inhibitor of growth protein 5-like	XP_005732313	1.21526e-44
TR98253|c8_g4_i6	kinesin-like protein kif1c-like isoform x7	XP_005732969	0.00
TR84644|c1_g1_i20	consortin-like isoform x1	XP_005733358	2.19235e-98
TR98689|c4_g1_i3	probable g-protein coupled receptor 144-like	XP_005733664	0.00
TR86978|c1_g1_i6	small g protein signaling modulator 1-like isoform x1	XP_005735262	0.00
TR100060|c3_g1_i1	traf2 and nck-interacting protein kinase-like isoform x9	XP_005736665	0.00
TR97453|c6_g2_i5	receptor-type tyrosine-protein phosphatase-like n-like	XP_005738755	0.00
TR89480|c3_g2_i14	signal-induced proliferation-associated 1-like protein 1-like	XP_005742801	0.00
TR90348|c2_g3_i25	dynein heavy chain axonemal-like	XP_005743259	0.00
TR97899|c2_g1_i3	ubiquitin carboxyl-terminal hydrolase 19-like	XP_005744729	0.00
TR101031|c1_g2_i13	cleavage and polyadenylation specificity factor subunit 1-like isoform x1	XP_005745312	0.00
TR97717|c0_g2_i4	protein rcc2 homolog	XP_005745947	0.00
TR97077|c1_g1_i1	wiskott-aldrich syndrome protein family member 3-like isoform x2	XP_005748010	7.0186e-33
TR99157|c2_g1_i6	3-ketoacyl- thiolase peroxisomal-like	XP_005748614	0.00
TR102435|c3_g3_i8	atp-binding cassette sub-family c member 9-like isoform x5	XP_005750923	0.00
TR102435|c3_g3_i9	atp-binding cassette sub-family c member 9-like isoform x5	XP_005750923	0.00
TR99717|c6_g1_i8	PREDICTED: uncharacterized protein LOC102201402	XP_005752616	0.00
TR87961|c5_g1_i4	sarcoplasmic endoplasmic reticulum calcium atpase 2-like	XP_005753450	0.00
TR90663|c0_g1_i2	alpha- -mannosyl-glycoprotein 2-beta-n-acetylglucosaminyltransferase-like	XP_005753559	2.60241e-138
TR101741|c6_g1_i5	kinesin heavy chain isoform 5c-like	XP_005754042	0.00
TR96203|c4_g3_i6	low quality protein: vitrin-like	XP_005795273	0.00
TR95342|c0_g1_i11	PREDICTED: synaptotagmin-2-like	XP_005795932	1.68616e-97
TR89034|c4_g1_i4	PREDICTED: titin-like	XP_005798244	5.01531e-126
TR97092|c0_g1_i3	b( +)-type amino acid transporter 1-like	XP_005798422	0.00
TR86290|c7_g1_i2	prefoldin subunit 4-like	XP_005798988	1.9229e-11
TR100000|c1_g5_i2	polypyrimidine tract-binding protein 1-like	XP_005799311	6.88607e-07
TR95012|c5_g4_i1	serine threonine-protein kinase mark2-like isoform x1	XP_005799656	3.05284e-56
TR89037|c0_g1_i1	endonuclease domain-containing 1	XP_005800519	0.00
TR102155|c7_g1_i2	potassium channel subfamily t member 1-like	XP_005801055	1.57392e-27
TR91562|c4_g2_i12	protein gucd1-like	XP_005802216	7.2512e-90
TR92175|c5_g1_i2	solute carrier family 12 member 9-like	XP_005802989	0.00
TR99252|c0_g1_i6	PREDICTED: seipin-like	XP_005803364	1.39475e-173
TR90263|c5_g1_i1	polyadenylate-binding protein 2-like isoform x2	XP_005803708	2.17491e-67
TR93114|c4_g1_i3	calcium-binding protein 7-like isoform x1	XP_005803882	2.47645e-71
TR95176|c0_g2_i3	notchless protein homolog 1-like	XP_005805899	0.00
TR94585|c0_g5_i3	echinoderm microtubule-associated 6- partial	XP_005806183	0.00
TR101505|c0_g1_i2	bile salt export pump-like	XP_005808129	0.00
TR100796|c2_g1_i2	low quality protein: tyrosine-protein kinase btk-like	XP_005811567	0.00
TR99437|c0_g2_i5	myelin basic isoform x4	XP_005811840	1.09237e-09
TR91817|c8_g2_i6	zinc finger protein 132-like	XP_005812540	1.0207e-55
TR87300|c0_g2_i7	eukaryotic initiation factor 4a-iii-like	XP_005813956	0.00
TR93423|c1_g2_i11	nebulette- partial	XP_005815892	1.60587e-81
TR97987|c3_g1_i11	e3 ubiquitin-protein ligase hace1- partial	XP_005815965	9.84852e-66
TR95389|c2_g1_i6	probable carboxypeptidase - partial	XP_005817453	2.11638e-154
TR89892|c3_g1_i19	eyes absent homolog 1-like isoform x1	XP_005912223	0.00
TR89892|c3_g1_i18	eyes absent homolog 1-like isoform x7	XP_005912229	0.00
TR101428|c1_g1_i1	probable g-protein coupled receptor 112-like isoform x1	XP_005913271	0.00
TR95237|c3_g1_i9	e3 ubiquitin-protein ligase huwe1-like	XP_005914851	0.00
TR99651|c4_g1_i3	frizzled-3-like isoform x3	XP_005915107	0.00
TR90513|c0_g2_i2	lysine-specific demethylase 5a-like isoform x1	XP_005915733	0.00
TR97498|c4_g2_i10	myeloid leukemia factor 1-like isoform x3	XP_005915879	5.61524e-52
TR91666|c1_g1_i4	zinc finger cchc domain-containing protein 8-like isoform x4	XP_005916328	0.00
TR97642|c2_g1_i1	potassium voltage-gated channel subfamily kqt member 4-like isoform x4	XP_005917459	0.00
TR99103|c2_g1_i6	inositol-trisphosphate 3-kinase b-like	XP_005917661	0.00
TR100187|c3_g3_i11	tryptophan -dioxygenase a-like	XP_005919480	0.00
TR97955|c1_g1_i4	vigilin-like isoform x3	XP_005919842	0.00
TR85104|c0_g1_i2	PREDICTED: caprin-2-like	XP_005920736	1.12459e-27
TR90876|c1_g1_i4	dna polymerase kappa-like	XP_005922959	3.87037e-129
TR90876|c1_g1_i5	dna polymerase kappa-like	XP_005922959	4.47642e-174
TR85278|c0_g1_i10	lipoamide acyltransferase component of branched-chain alpha-keto acid dehydrogenase mitochondrial-like	XP_005923009	0.00
TR99134|c5_g2_i3	folliculin-interacting protein 1-like isoform x2	XP_005923147	0.00
TR97057|c1_g2_i7	probable atp-dependent rna helicase ddx46-like	XP_005923179	0.00
TR100693|c1_g1_i7	probable phospholipid-transporting atpase if-like isoform x2	XP_005923912	0.00
TR101901|c6_g1_i3	protein shisa-6 homolog isoform x1	XP_005924235	0.00
TR89609|c2_g1_i4	electroneutral sodium bicarbonate exchanger 1-like isoform x2	XP_005924947	0.00
TR92532|c3_g2_i2	ankyrin repeat and sam domain-containing protein 1a-like isoform x2	XP_005926281	0.00
TR101010|c1_g1_i8	clustered mitochondria protein homolog	XP_005926363	0.00
TR101855|c5_g1_i1	bifunctional polynucleotide phosphatase kinase-like	XP_005926620	0.00
TR94296|c7_g1_i9	transcription activator brg1-like isoform x1	XP_005926755	0.00
TR100792|c7_g1_i14	rims-binding protein 2-like isoform x4	XP_005927009	0.00
TR100792|c7_g1_i4	rims-binding protein 2-like isoform x4	XP_005927009	0.00
TR100432|c0_g1_i20	collagen alpha-1 chain-like	XP_005927236	0.00
TR95691|c1_g1_i1	leucine-rich repeat and guanylate kinase domain-containing isoform x1	XP_005927237	4.46215e-93
TR96446|c2_g1_i5	zinc finger protein 710-like isoform x2	XP_005928745	0.00
TR101779|c1_g2_i2	spectrin alpha non-erythrocytic 1-like isoform x1	XP_005929064	0.00
TR101779|c1_g2_i11	spectrin alpha non-erythrocytic 1-like isoform x3	XP_005929066	0.00
TR101083|c0_g1_i6	PREDICTED: uncharacterized protein C20orf194-like isoform X1	XP_005929710	0.00
TR99765|c2_g2_i2	protein angel homolog 2-like isoform x1	XP_005929981	0.00
TR91697|c1_g1_i1	caytaxin-like isoform x1	XP_005930986	1.44555e-124
TR91054|c5_g4_i8	PREDICTED: uncharacterized protein LOC102289214 isoform X3	XP_005931983	0.00
TR95023|c1_g1_i3	atp-binding cassette sub-family a member 5-like	XP_005932250	0.00
TR81848|c1_g1_i1	matrix metalloproteinase-15-like isoform x1	XP_005935847	0.00
TR90904|c0_g2_i2	52 kda repressor of the inhibitor of the protein kinase-like	XP_005937963	0.00
TR89740|c5_g1_i19	leukotriene a-4 hydrolase-like	XP_005938437	0.00
TR98425|c4_g4_i13	PREDICTED: melanotransferrin-like	XP_005938961	0.00
TR101810|c6_g2_i3	protein piccolo-like	XP_005939351	0.00
TR101847|c3_g1_i12	dynamin-1-like isoform x5	XP_005939789	0.00
TR87510|c2_g1_i5	alpha- -mannosylglycoprotein 6-beta-n-acetylglucosaminyltransferase b-like isoform x2	XP_005940899	1.20175e-132
TR100645|c4_g4_i5	PREDICTED: uncharacterized protein LOC102305545 isoform X2	XP_005942907	0.00
TR90753|c0_g1_i4	whirlin-like isoform x2	XP_005942991	0.00
TR95305|c0_g1_i7	probable phospholipid-transporting atpase iib-like isoform x2	XP_005943600	0.00
TR87891|c1_g1_i5	nad h-hydrate epimerase-like	XP_005943617	4.152e-90
TR95340|c3_g2_i2	lamin-a-like isoform x2	XP_005943621	0.00
TR97674|c1_g1_i2	hippocampus abundant transcript 1 isoform x2	XP_005944460	2.02033e-64
TR94282|c3_g1_i9	valine--trna mitochondrial-like	XP_005945043	0.00
TR98455|c3_g2_i3	melanopsin-a-like isoform x3	XP_005945895	0.00
TR87358|c0_g2_i4	thioredoxin domain-containing protein 16-like isoform x1	XP_005948277	0.00
TR102617|c2_g2_i1	cgmp-dependent protein kinase 1-like isoform x1	XP_005948539	4.96052e-45
TR98158|c0_g1_i1	protein jagged-2-like isoform x1	XP_005948573	0.00
TR95136|c1_g3_i25	heat shock factor protein 1-like isoform x3	XP_005948873	8.19495e-153
TR88142|c0_g1_i15	nucleolysin tia-1 isoform p40-like isoform x2	XP_005952419	6.79524e-155
TR101236|c1_g2_i22	butyrophilin-like protein 8-like	XP_005953020	0.176598
TR88521|c1_g1_i1	lrr receptor-like serine threonine-protein kinase gso2-like	XP_006487933	162326
TR102269|c3_g2_i3	PREDICTED: uncharacterized protein C1orf51-like	XP_006629114	3.14744e-49
TR85275|c0_g1_i3	transcription factor	XP_006692967	219031
TR94795|c1_g4_i2	udp-glucuronosyltransferase 2b1-like	XP_006780545	9.65943e-158
TR100208|c1_g1_i1	transmembrane protein 229a-like	XP_006780717	0.00
TR89607|c5_g3_i2	uhrf1-binding protein 1-like isoform x2	XP_006780845	4.10792e-168
TR100868|c3_g1_i5	PREDICTED: liprin-beta-1-like	XP_006780933	0.00
TR102391|c4_g1_i11	upf0577 protein kiaa1324-like	XP_006780954	0.00
TR101238|c3_g1_i6	inter-alpha-trypsin inhibitor heavy chain h5-like	XP_006780986	0.00
TR91732|c0_g3_i10	adp-ribosylation factor-like protein 13b-like isoform x2	XP_006781277	1.12323e-127
TR98840|c4_g4_i5	heterogeneous nuclear ribonucleoprotein u-like protein 2-like	XP_006781354	0.00
TR92980|c8_g1_i7	rna-binding protein 6-like	XP_006783205	0.00
TR90381|c0_g1_i6	stress-induced-phosphoprotein 1-like isoform x3	XP_006783965	0.00
TR89241|c6_g1_i9	period circadian protein homolog 2-like isoform x2	XP_006784483	0.00
TR92166|c3_g1_i7	pr domain zinc finger protein 16-like isoform x3	XP_006785540	0.00
TR94702|c1_g1_i5	carbonic anhydrase 6-like	XP_006785611	0.00
TR93001|c2_g1_i2	mterf domain-containing protein 2-like	XP_006786643	3.9579e-132
TR96424|c1_g2_i5	uridine-cytidine kinase 2-b-like isoform x1	XP_006786963	4.11985e-157
TR92638|c8_g1_i7	adp-ribosylation factor-binding protein gga3-like isoform x4	XP_006787522	9.33429e-140
TR100082|c4_g1_i10	lactose-binding lectin l-2-like isoform x1	XP_006787760	3.68723e-06
TR93128|c3_g1_i13	zinc finger protein 888-like isoform x1	XP_006788661	5.14654e-160
TR94227|c7_g2_i3	histone-lysine n-methyltransferase setd1b-a-like	XP_006788915	0.00
TR94227|c7_g2_i7	histone-lysine n-methyltransferase setd1b-a-like	XP_006788915	0.00
TR97238|c4_g1_i1	shc-transforming protein 3-like	XP_006789098	0.00
TR102483|c5_g2_i1	zinc finger protein 532-like	XP_006789125	0.00
TR92322|c2_g1_i10	choline kinase alpha-like	XP_006789539	1.81775e-93
TR92914|c8_g2_i4	dedicator of cytokinesis protein 8-like isoform x2	XP_006789866	0.00
TR94901|c3_g1_i1	PREDICTED: uncharacterized protein KIAA1211 homolog	XP_006790601	0.00
TR94901|c3_g1_i2	PREDICTED: uncharacterized protein KIAA1211 homolog	XP_006790601	0.00
TR98162|c1_g4_i1	denticleless protein homolog isoform x1	XP_006792627	0.00
TR97028|c2_g2_i8	low quality protein: melanoma inhibitory activity protein 3-like	XP_006792642	0.00
TR87105|c0_g1_i3	cytospin-a-like isoform x1	XP_006792698	0.00
TR101842|c2_g2_i4	methyl- -binding domain protein 5-like isoform x1	XP_006792906	0.00
TR101544|c1_g4_i1	nck-associated protein 5-like	XP_006793004	2.00663e-95
TR95052|c3_g1_i6	neurexin-3b-like isoform x8	XP_006793048	0.00
TR89817|c1_g1_i1	er membrane protein complex subunit 2-like	XP_006794909	1.67749e-152
TR98030|c7_g1_i1	kappa-type opioid receptor-like isoform x1	XP_006795077	0.00
TR89619|c6_g1_i2	lactose-binding lectin l-2-like	XP_006795780	3.09754e-66
TR90404|c0_g1_i2	PREDICTED: uncharacterized protein LOC102783989 isoform X1	XP_006796012	0.00
TR87009|c1_g1_i12	sorting nexin-17-like	XP_006797317	7.39515e-116
TR95443|c0_g1_i2	metal transporter cnnm3-like isoform x1	XP_006797340	0.00
TR95152|c1_g1_i2	neutral cholesterol ester hydrolase 1-like	XP_006798801	0.00
TR100187|c3_g3_i6	tryptophan -dioxygenase a- partial	XP_006798913	1.85375e-118
TR76691|c0_g1_i2	PREDICTED: frizzled-5-like	XP_006799215	0.00
TR91759|c3_g2_i3	protein turtle homolog b-like	XP_006800613	0.00
TR95225|c10_g3_i2	PREDICTED: uncharacterized protein LOC102778338	XP_006800621	1.94945e-148
TR92713|c1_g1_i5	flocculation protein flo11-like isoform x2	XP_006800800	2.86796e-20
TR100173|c1_g1_i15	protein virilizer homolog isoform x4	XP_006801372	0.00
TR101218|c7_g1_i4	gtpase-activating protein and vps9 domain-containing protein 1-like isoform x3	XP_006803166	0.00
TR91697|c1_g1_i15	caytaxin-like isoform x1	XP_006803335	8.30937e-169
TR86423|c5_g2_i11	PREDICTED: caprin-2-like	XP_006805618	8.34678e-99
TR99630|c0_g1_i1	protein fam161a-like	XP_006806182	0.00
TR102390|c2_g1_i3	rab11 family-interacting protein 4a-like	XP_006806286	0.00
TR98009|c2_g4_i9	6-phosphofructo-2-kinase fructose- -bisphosphatase 3-like isoform x1	XP_006806539	0.00
TR96880|c2_g3_i3	high affinity immunoglobulin gamma fc receptor ib-like	XP_006806693	0.866799
TR95046|c2_g2_i12	regulator of g-protein signaling 9-like	XP_006807939	0.00
TR90897|c0_g1_i5	peroxisome proliferator-activated receptor gamma coactivator-related protein 1-like isoform x2	XP_006808029	0.00
TR94542|c4_g1_i5	suppressor of fused homolog isoform x4	XP_006808037	1.9053e-44
TR87352|c6_g1_i3	zdhhc-type palmitoyltransferase 6-like	XP_006808053	0.00
TR91363|c5_g2_i2	galactosylgalactosylxylosylprotein 3-beta-glucuronosyltransferase 2-like	XP_006808140	0.00
TR90197|c0_g3_i2	calmodulin-binding transcription activator 2-like	XP_006808441	0.00
TR85541|c9_g1_i7	neuronal tyrosine-phosphorylated phosphoinositide-3-kinase adapter 2-like isoform x3	XP_006809233	0.00
TR93180|c5_g2_i12	torsin-1a-interacting protein 2-like	XP_006810247	6.55168e-128
TR92231|c1_g1_i3	adp-ribosylation factor-like protein 8b	XP_006897150	7.32079e-44
TR89370|c4_g1_i1	calcium-dependent lipid-binding family protein isoform partial	XP_007035915	997714
TR99341|c2_g4_i12	pleckstrin homology domain-containing family a member 6 isoform x7	XP_007228640	0.00
TR93114|c4_g1_i7	calcium-binding protein 7- partial	XP_007243622	2.5093e-49
TR100886|c0_g2_i4	microtubule-associated protein tau-like	XP_007248836	0.000201118
TR83698|c1_g6_i2	PREDICTED: uncharacterized protein LOC103025530	XP_007256953	2.72692e-10
TR92584|c2_g2_i9	dbf4-type zinc finger-containing protein 2 isoform x3	XP_007540629	0.00
TR88494|c2_g3_i11	kinase d-interacting substrate of 220 kda-like isoform x4	XP_007542067	0.00
TR89135|c5_g1_i4	zinc finger c3h1 domain-containing protein isoform x4	XP_007542424	0.00
TR97937|c4_g2_i1	elastin- partial	XP_007544404	0.0905812
TR93701|c0_g1_i1	receptor-type tyrosine-protein phosphatase delta- partial	XP_007544910	0.00
TR93701|c0_g1_i2	receptor-type tyrosine-protein phosphatase delta- partial	XP_007544910	0.00
TR94171|c0_g3_i7	rho gdp-dissociation inhibitor 1-like isoform x1	XP_007545208	8.5069e-106
TR92719|c2_g1_i3	pumilio homolog 2 isoform x8	XP_007546223	0.00
TR100752|c10_g4_i4	muscleblind-like protein 2a isoform x5	XP_007546494	39.2017
TR96002|c2_g1_i3	solute carrier family 22 member 17	XP_007548036	3.21665e-120
TR95306|c2_g2_i4	mucin-5ac-like isoform x1	XP_007548383	0.00
TR94671|c3_g2_i7	ccr4-not transcription complex subunit 3 isoform x1	XP_007550046	2.66275e-172
TR94671|c3_g2_i8	ccr4-not transcription complex subunit 3 isoform x1	XP_007550046	0.00
TR96527|c3_g1_i6	oxysterol-binding protein 1-like isoform x2	XP_007550700	0.00
TR83613|c0_g1_i5	er membrane protein complex subunit 1 isoform x1	XP_007553494	1.85722e-150
TR100037|c2_g2_i2	rap guanine nucleotide exchange factor 3-like isoform x2	XP_007553698	0.00
TR99068|c5_g1_i11	synaptotagmin-1 isoform x1	XP_007555356	9.06188e-57
TR85036|c0_g2_i8	gdp-fucose protein o-fucosyltransferase 2-like isoform x2	XP_007556093	0.00
TR94371|c6_g1_i9	transmembrane protein 245 isoform x4	XP_007556292	0.00
TR95237|c3_g1_i3	e3 ubiquitin-protein ligase huwe1 isoform x6	XP_007556702	0.00
TR94808|c1_g2_i6	emi domain-containing protein 1 isoform x2	XP_007559179	2.66396e-166
TR92141|c4_g1_i10	sodium potassium calcium exchanger 2 isoform x2	XP_007559995	9.47362e-141
TR90741|c3_g2_i8	probable atp-dependent rna helicase ddx5 isoform x2	XP_007560356	0.00
TR99338|c1_g1_i5	PREDICTED: uncharacterized protein C16orf45-like	XP_007560376	4.42552e-72
TR88421|c8_g1_i15	dna (cytosine-5)-methyltransferase 1	XP_007560440	0.00
TR94723|c7_g1_i12	regulating synaptic membrane exocytosis protein 2-like	XP_007566536	0.00
TR101045|c9_g2_i5	pleckstrin homology domain-containing family o member 1	XP_007566591	6.52597e-140
TR101045|c9_g2_i8	pleckstrin homology domain-containing family o member 1	XP_007566591	0.00
TR98417|c2_g2_i7	complement factor i	XP_007568149	0.00
TR93880|c1_g1_i5	serine threonine-protein kinase brsk1-like	XP_007568323	5.79353e-109
TR89387|c0_g2_i3	PREDICTED: semaphorin-6B-like	XP_007571231	0.00
TR93727|c3_g1_i6	glyoxylate reductase hydroxypyruvate reductase-like isoform x2	XP_007571813	9.31398e-174
TR93727|c3_g1_i8	glyoxylate reductase hydroxypyruvate reductase-like isoform x2	XP_007571813	1.35776e-162
TR97952|c0_g1_i7	atp-binding cassette sub-family g member 2-like isoform x2	XP_007571857	0.00
TR93363|c4_g1_i3	epsin-2 isoform x2	XP_007572107	0.00
TR94257|c0_g2_i7	interferon-induced protein 44-like	XP_007572482	1.4025e-122
TR94257|c0_g2_i8	interferon-induced protein 44-like	XP_007572482	2.7161e-122
TR94257|c0_g2_i1	interferon-induced protein 44-like	XP_007572483	8.38609e-72
TR83560|c0_g1_i2	PREDICTED: uncharacterized protein LOC103152091	XP_007572487	3.0535e-05
TR100920|c1_g1_i10	PREDICTED: uncharacterized protein LOC103152092	XP_007572489	2.85173e-27
TR100920|c1_g1_i14	PREDICTED: uncharacterized protein LOC103152092	XP_007572489	3.0023e-28
TR100920|c1_g1_i5	PREDICTED: uncharacterized protein LOC103152092	XP_007572489	1.14384e-27
TR92343|c2_g1_i9	ubiquitin-conjugating enzyme e2 g1-like	XP_007572905	1.43642e-96
TR86928|c2_g5_i2	PREDICTED: uncharacterized protein LOC103155827 isoform X2	XP_007577738	7.1489e-68
TR91403|c2_g1_i5	splicing factor 3b subunit 1 isoform x1	XP_007578944	0.00
TR98350|c1_g1_i10	tripartite motif-containing protein 7-like	XP_007579003	2.10921e-137
TR101172|c2_g1_i1	yd repeat-containing protein	YP_003100644	0.000193115
TR101782|c1_g1_i15	dialkylrecorsinol condensing protein	YP_003140667	272029
TR99596|c0_g1_i6	diguanylate cyclase phosphodiesterase with pas pac sensor	YP_003524935	281131
TR99502|c2_g1_i2	hypothetical protein Closa_3023	YP_003823179	502672
TR100007|c4_g3_i6	#N/A	#N/A	#N/A
TR100023|c1_g2_i11	#N/A	#N/A	#N/A
TR100129|c2_g2_i2	#N/A	#N/A	#N/A
TR100153|c3_g1_i1	#N/A	#N/A	#N/A
TR100166|c0_g1_i4	#N/A	#N/A	#N/A
TR100305|c3_g1_i3	#N/A	#N/A	#N/A
TR100406|c0_g1_i9	#N/A	#N/A	#N/A
TR100829|c5_g1_i1	#N/A	#N/A	#N/A
TR101054|c0_g2_i3	#N/A	#N/A	#N/A
TR101069|c1_g3_i4	#N/A	#N/A	#N/A
TR101079|c1_g1_i6	#N/A	#N/A	#N/A
TR101086|c1_g1_i8	#N/A	#N/A	#N/A
TR101109|c1_g1_i1	#N/A	#N/A	#N/A
TR101224|c1_g1_i1	#N/A	#N/A	#N/A
TR101288|c1_g1_i2	#N/A	#N/A	#N/A
TR101536|c2_g1_i4	#N/A	#N/A	#N/A
TR101619|c1_g2_i7	#N/A	#N/A	#N/A
TR101619|c1_g2_i8	#N/A	#N/A	#N/A
TR101692|c2_g1_i2	#N/A	#N/A	#N/A
TR101693|c2_g2_i15	#N/A	#N/A	#N/A
TR101805|c5_g1_i1	#N/A	#N/A	#N/A
TR101810|c3_g2_i1	#N/A	#N/A	#N/A
TR101917|c1_g1_i6	#N/A	#N/A	#N/A
TR102021|c1_g3_i1	#N/A	#N/A	#N/A
TR102056|c3_g3_i5	#N/A	#N/A	#N/A
TR102141|c1_g3_i5	#N/A	#N/A	#N/A
TR102183|c2_g3_i10	#N/A	#N/A	#N/A
TR102278|c10_g1_i1	#N/A	#N/A	#N/A
TR102364|c2_g1_i1	#N/A	#N/A	#N/A
TR102387|c5_g1_i1	#N/A	#N/A	#N/A
TR102402|c0_g1_i6	#N/A	#N/A	#N/A
TR102595|c1_g2_i4	#N/A	#N/A	#N/A
TR52824|c0_g3_i1	#N/A	#N/A	#N/A
TR73813|c0_g2_i1	#N/A	#N/A	#N/A
TR75035|c0_g1_i1	#N/A	#N/A	#N/A
TR78188|c0_g1_i1	#N/A	#N/A	#N/A
TR82398|c0_g1_i1	#N/A	#N/A	#N/A
TR83020|c2_g1_i1	#N/A	#N/A	#N/A
TR83267|c2_g1_i7	#N/A	#N/A	#N/A
TR83652|c0_g2_i3	#N/A	#N/A	#N/A
TR84037|c0_g1_i1	#N/A	#N/A	#N/A
TR85025|c1_g1_i3	#N/A	#N/A	#N/A
TR85642|c6_g1_i3	#N/A	#N/A	#N/A
TR86628|c0_g1_i4	#N/A	#N/A	#N/A
TR86728|c4_g1_i2	#N/A	#N/A	#N/A
TR86972|c0_g1_i2	#N/A	#N/A	#N/A
TR87041|c6_g1_i2	#N/A	#N/A	#N/A
TR87119|c0_g2_i6	#N/A	#N/A	#N/A
TR87386|c0_g1_i4	#N/A	#N/A	#N/A
TR87405|c0_g1_i2	#N/A	#N/A	#N/A
TR87709|c4_g1_i2	#N/A	#N/A	#N/A
TR87820|c4_g2_i6	#N/A	#N/A	#N/A
TR88212|c1_g1_i1	#N/A	#N/A	#N/A
TR88391|c3_g5_i1	#N/A	#N/A	#N/A
TR88421|c2_g2_i1	#N/A	#N/A	#N/A
TR88584|c0_g1_i1	#N/A	#N/A	#N/A
TR88689|c7_g2_i1	#N/A	#N/A	#N/A
TR88689|c7_g2_i2	#N/A	#N/A	#N/A
TR90411|c5_g1_i1	#N/A	#N/A	#N/A
TR90502|c0_g1_i3	#N/A	#N/A	#N/A
TR90575|c2_g2_i1	#N/A	#N/A	#N/A
TR90706|c0_g1_i2	#N/A	#N/A	#N/A
TR90749|c0_g4_i4	#N/A	#N/A	#N/A
TR90801|c0_g1_i2	#N/A	#N/A	#N/A
TR91209|c12_g2_i2	#N/A	#N/A	#N/A
TR91395|c5_g1_i1	#N/A	#N/A	#N/A
TR91499|c1_g1_i2	#N/A	#N/A	#N/A
TR91633|c5_g1_i1	#N/A	#N/A	#N/A
TR91768|c3_g2_i1	#N/A	#N/A	#N/A
TR91785|c0_g2_i3	#N/A	#N/A	#N/A
TR91924|c5_g2_i18	#N/A	#N/A	#N/A
TR92144|c4_g1_i1	#N/A	#N/A	#N/A
TR92520|c3_g1_i3	#N/A	#N/A	#N/A
TR92595|c2_g1_i1	#N/A	#N/A	#N/A
TR92629|c0_g1_i1	#N/A	#N/A	#N/A
TR92675|c6_g1_i1	#N/A	#N/A	#N/A
TR92678|c4_g1_i3	#N/A	#N/A	#N/A
TR92717|c5_g1_i1	#N/A	#N/A	#N/A
TR92968|c2_g2_i1	#N/A	#N/A	#N/A
TR93019|c2_g2_i1	#N/A	#N/A	#N/A
TR93054|c6_g1_i1	#N/A	#N/A	#N/A
TR93063|c1_g2_i1	#N/A	#N/A	#N/A
TR93097|c1_g1_i3	#N/A	#N/A	#N/A
TR93277|c3_g2_i1	#N/A	#N/A	#N/A
TR93628|c0_g1_i2	#N/A	#N/A	#N/A
TR93718|c2_g2_i4	#N/A	#N/A	#N/A
TR93755|c2_g1_i1	#N/A	#N/A	#N/A
TR93922|c3_g1_i5	#N/A	#N/A	#N/A
TR93972|c7_g1_i2	#N/A	#N/A	#N/A
TR94133|c7_g1_i1	#N/A	#N/A	#N/A
TR94616|c1_g1_i1	#N/A	#N/A	#N/A
TR94634|c5_g3_i1	#N/A	#N/A	#N/A
TR95287|c0_g1_i9	#N/A	#N/A	#N/A
TR95315|c0_g1_i1	#N/A	#N/A	#N/A
TR95420|c3_g5_i1	#N/A	#N/A	#N/A
TR95486|c6_g1_i5	#N/A	#N/A	#N/A
TR95711|c1_g1_i6	#N/A	#N/A	#N/A
TR95720|c2_g1_i2	#N/A	#N/A	#N/A
TR96197|c5_g2_i3	#N/A	#N/A	#N/A
TR96299|c2_g1_i2	#N/A	#N/A	#N/A
TR96540|c0_g3_i13	#N/A	#N/A	#N/A
TR96612|c8_g3_i6	#N/A	#N/A	#N/A
TR96711|c3_g1_i8	#N/A	#N/A	#N/A
TR96867|c0_g1_i1	#N/A	#N/A	#N/A
TR97095|c3_g2_i1	#N/A	#N/A	#N/A
TR97149|c5_g1_i2	#N/A	#N/A	#N/A
TR97179|c1_g1_i2	#N/A	#N/A	#N/A
TR97193|c0_g9_i3	#N/A	#N/A	#N/A
TR97368|c1_g2_i5	#N/A	#N/A	#N/A
TR97530|c3_g2_i7	#N/A	#N/A	#N/A
TR97582|c3_g1_i2	#N/A	#N/A	#N/A
TR97678|c9_g2_i1	#N/A	#N/A	#N/A
TR97722|c4_g1_i1	#N/A	#N/A	#N/A
TR97727|c5_g1_i15	#N/A	#N/A	#N/A
TR97788|c2_g1_i1	#N/A	#N/A	#N/A
TR97800|c1_g2_i3	#N/A	#N/A	#N/A
TR98021|c7_g2_i1	#N/A	#N/A	#N/A
TR98068|c1_g2_i6	#N/A	#N/A	#N/A
TR98068|c1_g2_i8	#N/A	#N/A	#N/A
TR98122|c3_g3_i8	#N/A	#N/A	#N/A
TR98482|c2_g1_i3	#N/A	#N/A	#N/A
TR98519|c3_g1_i2	#N/A	#N/A	#N/A
TR98519|c3_g1_i3	#N/A	#N/A	#N/A
TR98644|c1_g1_i2	#N/A	#N/A	#N/A
TR98702|c1_g1_i9	#N/A	#N/A	#N/A
TR98882|c3_g3_i1	#N/A	#N/A	#N/A
TR98902|c0_g1_i1	#N/A	#N/A	#N/A
TR98946|c1_g3_i4	#N/A	#N/A	#N/A
TR99106|c3_g1_i3	#N/A	#N/A	#N/A
TR99146|c1_g2_i1	#N/A	#N/A	#N/A
TR99257|c2_g1_i9	#N/A	#N/A	#N/A
TR99273|c2_g1_i12	#N/A	#N/A	#N/A
TR99305|c5_g1_i1	#N/A	#N/A	#N/A
TR99325|c1_g5_i1	#N/A	#N/A	#N/A
TR99405|c0_g1_i9	#N/A	#N/A	#N/A
TR99448|c5_g1_i3	#N/A	#N/A	#N/A
TR99559|c5_g1_i3	#N/A	#N/A	#N/A
TR99562|c4_g1_i8	#N/A	#N/A	#N/A
TR99567|c0_g1_i6	#N/A	#N/A	#N/A
TR99629|c9_g2_i1	#N/A	#N/A	#N/A
TR99740|c4_g1_i2	#N/A	#N/A	#N/A
TR99740|c4_g5_i2	#N/A	#N/A	#N/A
